# Supplementary material for: The stigmatization of mental illness by mental health professionals: Scoping review and bibliometric analysis
Source: PLoS One. 2023 Jan 20;18(1):e0280739. doi: 10.1371/journal.pone.0280739 (PMC9858369; doi:10.1371/journal.pone.0280739)
Supplement: S14 Appendix — (CSV) [file pone.0280739.s014.csv]

Authors	Author(s) ID	Title	Year	Source title	Volume	Issue	Art. No.	Page start	Page end	Page count	Cited by	DOI	Link	Affiliations	Authors with affiliations	Abstract	Author Keywords	Index Keywords	Molecular Sequence Numbers	Chemicals/CAS	Tradenames	Manufacturers	Funding Details	Funding Text 1	Funding Text 2	Funding Text 3	Funding Text 4	Funding Text 5	Funding Text 6	References	Correspondence Address	Editors	Sponsors	Publisher	Conference name	Conference date	Conference location	Conference code	ISSN	ISBN	CODEN	PubMed ID	Language of Original Document	Abbreviated Source Title	Document Type	Publication Stage	Open Access	Source	EID
Gonzales L., López-Aybar L., McCullough B.	55270108200;57224494136;57224493177;	Variation in provider attitudes and treatment recommendations for individuals with schizophrenia and additional marginalized identities: A mixed-method study.	2021	Psychiatric Rehabilitation Journal	44	2		107	117		1	10.1037/prj0000461	https://www.scopus.com/inward/record.uri?eid=2-s2.0-85107710953&doi=10.1037%2fprj0000461&partnerID=40&md5=28d34af1e9b4907322fae53d15926d5d	Derner School of Psychology, Adelphi University, Garden City, NY, United States	Gonzales, L., Derner School of Psychology, Adelphi University, Garden City, NY, United States; López-Aybar, L., Derner School of Psychology, Adelphi University, Garden City, NY, United States; McCullough, B., Derner School of Psychology, Adelphi University, Garden City, NY, United States	Objective: This study evaluated correlates of mental health stigma among treatment providers, including whether provider attitudes, conceptualizations, and treatment recommendations regarding serious mental illness (SMI) may differ depending on client demographic characteristics. Methods: A total of 246 providers (medical students, psychology trainees, and licensed clinical psychologists) and 98 …	attitudes toward mental illness; mental health disparities; mental health stigma; provider stigma; serious mental illness													Allen, P., Bennett, K., (2008) SPSS for the health & behavioural sciences, , Thomson Learning; Angermeyer, M. C., Matschinger, H., Labeling—stereotype— discrimination: An investigation of the stigma process (2005) Social Psychiatry and Psychiatric Epidemiology: The International Journal for Research in Social and Genetic Epidemiology and Mental Health Services, 40 (5), pp. 391-395. , https://doi.…	Gonzales, L.; Derner School of Psychology, One South Avenue, United States; email: lgonzales@adelphi.edu			American Psychological Association					1095158X		PRJOF	33600201	English	Psychiatr. Rehab. J.	Article	Final		Scopus	2-s2.0-85107710953
Salime S., Clesse C., Batt M.	57196004339;57173274600;57223425667;	Health professional’s social representation about ederly subject with mental health disorders: a pilot study on 790 health professionals	2021	Aging and Mental Health	25	2		350	359		1	10.1080/13607863.2019.1671318	https://www.scopus.com/inward/record.uri?eid=2-s2.0-85075779171&doi=10.1080%2f13607863.2019.1671318&partnerID=40&md5=c6568e47f8588bb834f49d7cc4a7add4	INTERPSY Laboratory, Université de Lorraine, Nancy, France; Espoir 54 Association, Nancy, France; Jury-les-Metz, Metz Cedex 3, France; IREPS Grand-Est, Nancy, France	Salime, S., INTERPSY Laboratory, Université de Lorraine, Nancy, France, Espoir 54 Association, Nancy, France; Clesse, C., INTERPSY Laboratory, Université de Lorraine, Nancy, France, Jury-les-Metz, Metz Cedex 3, France, IREPS Grand-Est, Nancy, France; Batt, M., INTERPSY Laboratory, Université de Lorraine, Nancy, France	Objectives: The objective of the present study was to identify the structure and content of the Social Representation (SR) of health professionals regarding elderly subjects with mental health disorders and compare the latter to the lay Social Representation identified in the literature. Method: The structure and content of the SR of health professionals was examined in 790 careproviders from the…	central core; Discrimination; healthcare personnel; institutionalization; stigmatization	aged; France; health care personnel; health personnel attitude; human; mental disease; mental health; pilot study; Aged; Attitude of Health Personnel; France; Health Personnel; Humans; Mental Disorders; Mental Health; Pilot Projects												Abric, J.C., Central system, peripheral system: Their functions and roles in the dynamics of social representations (1993) Papers on Social Representations, 2, pp. 75-78; Abric, J.C., (2003), pp. 59-80. , La recherche du noyau central et de la zone muette des représentations sociales. Dans: Jean-Claude Abric éd., Méthodes détude des représentations sociales (). Toulouse, France: ERES; Bas, P., Pl…	Salime, S.; INTERPSY Laboratory, France; email: Samira.salime@espoir54.org			Routledge					13607863		AMHTF	31602992	English	Aging Ment. Health	Article	Final		Scopus	2-s2.0-85075779171
Aftab A., Joshi Y., Sewell D.	56181417300;57214809019;7006531365;	Conceptualizations of mental disorder at a us academic medical center	2020	Journal of Nervous and Mental Disease	208	11		848	856		3	10.1097/NMD.0000000000001227	https://www.scopus.com/inward/record.uri?eid=2-s2.0-85094931208&doi=10.1097%2fNMD.0000000000001227&partnerID=40&md5=c9ed4ea8a5f7f6904437ba94fa8116e7	Department of Psychiatry, Case Western Reserve University, Cleveland, United States; Northcoast Behavioral Healthcare, Ohio Department of Mental Health and Addiction Services, Northfield, OH, United States; Va San Diego Healthcare System, Mental Illness, Research, Education and Clinical Center, San Diego, CA, United States; Department of Psychiatry, University of California San Diego, San Diego, …	Aftab, A., Department of Psychiatry, Case Western Reserve University, Cleveland, United States, Northcoast Behavioral Healthcare, Ohio Department of Mental Health and Addiction Services, Northfield, OH, United States; Joshi, Y., Va San Diego Healthcare System, Mental Illness, Research, Education and Clinical Center, San Diego, CA, United States, Department of Psychiatry, University of California …	How health care professionals conceptualize mental illness has received relatively little attention in existing literature. This survey explored how health care professionals, academic faculty, and trainees at a US academic medical center (departments of psychiatry, neurology, family medicine, and geriatric medicine, as well as medical students, nurses, and social workers) conceptualize the notio…	Biological psychiatry; concepts; mental disorder; paradigm; philosophy of psychiatry; survey	adult; Article; cross-sectional study; distress syndrome; female; homosexuality; human; male; medical student; mental disease; nurse; psychiatrist; psychologist; social worker; United States; university hospital; clinical trial; concept formation; health personnel attitude; mental disease; multicenter study; procedures; psychiatry; psychology; questionnaire; United States; university hospital; Ac…					National Institutes of Health, NIH: 1 U01 AG062371-01; Brain and Behavior Research Foundation, BBRF	Dr Joshi is supported by a Career Development Award # IK2 RX00339 from the US Department of Veterans Affairs Rehabilitation Research and Development Service and Brain Behavior Research Foundation Young Investigator Award. The contents do not represent the views of the US Department of Veterans Affairs or the US government. Dr Sewell receives funding from NIH grant 1 U01 AG062371-01 as one of the …						Aftab, A., Nassir Ghaemi, S., Stagno, S., A didactic course on "philosophy of psychiatry" for psychiatry residents (2018) Acad Psychiatry, 42, pp. 559-563; Aftab, A., Waterman, G.S., Conceptual competence in psychiatry: Recommendations for education and training (2020) Acad Psychiatry, , doi: 10.1007/s40596-020-01183-3; (2013) Diagnostic and Statistical Manual of Mental Disorders, , (5th ed). Arl…	Aftab, A.Green Road, United States; email: awaisaftab@gmail.com			Lippincott Williams and Wilkins					223018		JNMDA	32947448	English	J. Nerv. Ment. Dis.	Article	Final		Scopus	2-s2.0-85094931208
Ceuterick M., Bracke P., Van Canegem T., Buffel V.	57205116772;6603759197;57215674455;56047576900;	Assessing Provider Bias in General Practitioners’ Assessment and Referral of Depressive Patients with Different Migration Backgrounds: Methodological Insights on the Use of a Video-Vignette Study	2020	Community Mental Health Journal	56	8		1457	1472		1	10.1007/s10597-020-00590-y	https://www.scopus.com/inward/record.uri?eid=2-s2.0-85081553015&doi=10.1007%2fs10597-020-00590-y&partnerID=40&md5=15a69e40c5b31fc724c6f094d00cf052	Department of Sociology, Ghent University, Korte Meer 5, Gent, 9000, Belgium; Antwerp University, Sint Jacobstraat 2, Antwerpen, 2000, Belgium	Ceuterick, M., Department of Sociology, Ghent University, Korte Meer 5, Gent, 9000, Belgium; Bracke, P., Department of Sociology, Ghent University, Korte Meer 5, Gent, 9000, Belgium; Van Canegem, T., Department of Sociology, Ghent University, Korte Meer 5, Gent, 9000, Belgium; Buffel, V., Antwerp University, Sint Jacobstraat 2, Antwerpen, 2000, Belgium	Although the prevalence of common mental health conditions such as depression and anxiety, is higher among people with a migration background, these groups are generally underrepresented in all forms of institutionalized mental health care. At the root of this striking discrepancy might be unequal referral by health care practitioners. In this article we describe the development of a quasi-experi…	Belgium; Culturally sensitive care; General practitioner; Mental health; Migration; Provider bias; Video vignette study	adult; article; attitude; Belgium; expectation; general practitioner; human; mental health; patient referral; potential difference; videorecording; vignette; anxiety disorder; mental health; mental health service; patient referral; Anxiety Disorders; General Practitioners; Humans; Mental Health; Mental Health Services; Referral and Consultation												Aberegg, S.K., Terry, P.B., Medical decision-making and healthcare disparities: The physician's role (2004) Journal of Laboratory and Clinical Medicine, 144 (1), pp. 11-17. , PID: 15252402; Adamson, J., Ben-Shlomo, Y., Chaturvedi, N., Donovan, J., Ethnicity, socio-economic position and gender—do they affect reported health—care seeking behaviour? (2003) Social science & medicine, 57 (5), pp. 895-…	Bracke, P.; Department of Sociology, Korte Meer 5, Belgium; email: Piet.Bracke@UGent.be			Springer					103853		CMHJA	32133547	English	Community Ment. Health J.	Article	Final		Scopus	2-s2.0-85081553015
Finamore C., Rocca F., Parker J., Blazdell J., Dale O.	57218852350;57218848629;55854055900;57218851318;56769227300;	The impact of a co-produced personality disorder training on staff burnout, knowledge and attitudes	2020	Mental Health Review Journal	25	3		269	280		1	10.1108/MHRJ-01-2020-0009	https://www.scopus.com/inward/record.uri?eid=2-s2.0-85090441688&doi=10.1108%2fMHRJ-01-2020-0009&partnerID=40&md5=3abd7bcf96d753d110cb54bf66655e90	Cassel Hospital Research Unit, West London NHS Trust, London, United Kingdom; Managed Clinical Network for Personality Disorders, West London NHS Trust, London, United Kingdom; Independent Service User Researcher, London, United Kingdom; Claybrook Centre, West London NHS Trust, London, United Kingdom	Finamore, C., Cassel Hospital Research Unit, West London NHS Trust, London, United Kingdom; Rocca, F., Managed Clinical Network for Personality Disorders, West London NHS Trust, London, United Kingdom; Parker, J., Independent Service User Researcher, London, United Kingdom; Blazdell, J., Managed Clinical Network for Personality Disorders, West London NHS Trust, London, United Kingdom; Dale, O., C…	Purpose: Mental health professionals working with patients with personality disorder are at risk of burnout. Burnout can adversely affect workforce retention and the delivery of high-quality care. The purpose of this paper is to investigate the impact of the three-day Knowledge and Understanding Framework (KUF) awareness-level personality disorder training on burnout, knowledge and attitudes in s…	Burnout; Co-production; Knowledge and understanding framework; Mental health training; Personality disorder													Ahola, K., Honkonen, T., Isometsä, E., Kalimo, R., Nykyri, E., Aromaa, A., Lönnqvist, J., The relationship between job-related burnout and depressive disorders – results from the Finnish health 2000 study (2005) Journal of Affective Disorders, 88 (1), pp. 55-62; Baldwin, V., Blazdell, J., Gordon, N., Gordon, F., (2019) A Review of the National Personality Disorder Knowledge and Understanding Fram…	Finamore, C.; Cassel Hospital Research Unit, United Kingdom; email: chloe.finamore@westlondon.nhs.uk			Emerald Group Holdings Ltd.					13619322				English	Ment. Health Rev. J.	Article	Final		Scopus	2-s2.0-85090441688
Economou M., Peppou L.E., Kontoangelos K., Palli A., Tsaliagkou I., Legaki E.-M., Gournellis R., Papageorgiou C.	7005542657;36970180000;23980449000;9942623300;55209963400;19640350000;6508022334;8750311100;	Mental Health Professionals’ Attitudes to Severe Mental Illness and Its Correlates in Psychiatric Hospitals of Attica: The Role of Workers’ Empathy	2020	Community Mental Health Journal	56	4		614	625		5	10.1007/s10597-019-00521-6	https://www.scopus.com/inward/record.uri?eid=2-s2.0-85076881600&doi=10.1007%2fs10597-019-00521-6&partnerID=40&md5=aeabf800f75ce1062a91ac745d31605f	First Department of Psychiatry, Medical School, Aigintion Hospital, National and Kapodistrian University of Athens, Athens, Greece; Community Mental Health Centre, University Mental Health, Neurosciences and Precision Medicine Research Institute “Costas Stefanis” (U.M.H.R.I.), 2 Soranou toy Efesiou St, Athens, 11527, Greece; Second Department of Psychiatry, Medical School, Aigintion Hospital, Nat…	Economou, M., First Department of Psychiatry, Medical School, Aigintion Hospital, National and Kapodistrian University of Athens, Athens, Greece, Community Mental Health Centre, University Mental Health, Neurosciences and Precision Medicine Research Institute “Costas Stefanis” (U.M.H.R.I.), 2 Soranou toy Efesiou St, Athens, 11527, Greece; Peppou, L.E., Community Mental Health Centre, University M…	To describe mental health workers’ attitudes to severe mental illness and to explore its socio-demographic and professional correlates, including the influence of empathy. A total of 127 mental health staff working on the psychiatric hospitals of Attica participated in the study. Stigma was assessed with the Attitudes to Severe Mental Illness scale (ASMI) and the Greek Social Distance scale; whil…	Iatrogenic stigma; Mental health workers; Perspective taking; Social distance; Stereotypes	empathy; health personnel attitude; human; mental disease; mental health; mental hospital; questionnaire; social stigma; Attitude of Health Personnel; Empathy; Hospitals, Psychiatric; Humans; Mental Disorders; Mental Health; Social Stigma; Surveys and Questionnaires												Allport, G.W., (1954) The nature of prejudice, , Addison-Wesley, Cambridge; Batson, C.D., Polycarpou, M.P., Harmon-Jones, E., Imhoff, H.J., Mitchener, E.C., Bednar, L.L., Highberger, L., Empathy and attitudes: Can feeling for a member of a stigmatized group improve feelings toward the group? (1997) Journal of Personality and Social Psychology, 72 (1), p. 105. , …; Bayar, M.R., Poyraz, B.Ç., Aksoy…	Economou, M.; Community Mental Health Centre, 2 Soranou toy Efesiou St, Greece; email: antistigma@epipsi.eu			Springer					103853		CMHJA	31863225	English	Community Ment. Health J.	Article	Final		Scopus	2-s2.0-85076881600
Sakellari E., Iliadou M., Pikouli K., Konstantakopoulos G.	24072132700;26027927000;57197792866;16425957400;	Health professionals' attitudes towards breastfeeding among women with schizophrenia: Greek version of a specific rating scale	2020	Psychiatrike = Psychiatriki	31	2		151	161			10.22365/jpsych.2020.312.151	https://www.scopus.com/inward/record.uri?eid=2-s2.0-85089930120&doi=10.22365%2fjpsych.2020.312.151&partnerID=40&md5=4d72ce1beb5e2d628992222997d31f38	Department of Public and Community Health, University of West Attica, Athens, Greece; Department of Nursing Science, University of Turku, Turku, Finland; Department of Midwifery, University of West Attica, Athens, United States; Department of Nursing, University of Peloponnese, Sparti, Greece; Byron-Kessariani Community Mental Health Centre, First Department of Psychiatry, Athens University Medic…	Sakellari, E., Department of Public and Community Health, University of West Attica, Athens, Greece, Department of Nursing Science, University of Turku, Turku, Finland; Iliadou, M., Department of Midwifery, University of West Attica, Athens, United States, Department of Nursing, University of Peloponnese, Sparti, Greece; Pikouli, K., Byron-Kessariani Community Mental Health Centre, First Departme…	Breastfeeding is the optimal feeding mode for the mother and her child. The pregnancy rates of mothers with schizophrenia do not differ significantly from those of the general population. However, research on breastfeeding among women with schizophrenia is extremely limited. The current study aims to explore the health professionals' attitudes towards breastfeeding among women with schizophrenia …		adult; attitude to health; breast feeding; cross-sectional study; female; Greece; health personnel attitude; human; maternal behavior; needs assessment; newborn; organization and management; personnel management; procedures; professional competence; psychological rating scale; psychology; reproducibility; schizophrenia; Adult; Attitude of Health Personnel; Breast Feeding; Cross-Sectional Studies;…																NLM (Medline)					11052333			32840219	English	Psychiatriki	Article	Final	All Open Access, Bronze	Scopus	2-s2.0-85089930120
Dalky H.F., Abu-Hassan H.H., Dalky A.F., Al-Delaimy W.	54906168700;57194103930;57211914370;57213317236;	Assessment of Mental Health Stigma Components of Mental Health Knowledge, Attitudes and Behaviors Among Jordanian Healthcare Providers	2020	Community Mental Health Journal	56	3		524	531		3	10.1007/s10597-019-00509-2	https://www.scopus.com/inward/record.uri?eid=2-s2.0-85075357762&doi=10.1007%2fs10597-019-00509-2&partnerID=40&md5=11763b30c6428dbb78dd2821bb348608	Faculty of Nursing, Jordan University of Science & Technology, P.O Box 3030, Irbid, 22110, Jordan; School of Medicine, University of Jordan, Amman, Jordan; Family Medicine Department, UCSD, San Diego, CA, United States; Faculty of Medicine, Jordan University of Science & Technology, P.O Box 3030, Irbid, 22110, Jordan; Division of Global Health, Department of Family Medicine and Public Health, Uni…	Dalky, H.F., Faculty of Nursing, Jordan University of Science & Technology, P.O Box 3030, Irbid, 22110, Jordan; Abu-Hassan, H.H., School of Medicine, University of Jordan, Amman, Jordan, Family Medicine Department, UCSD, San Diego, CA, United States; Dalky, A.F., Faculty of Medicine, Jordan University of Science & Technology, P.O Box 3030, Irbid, 22110, Jordan; Al-Delaimy, W., Division of Global …	Health care providers (HCPs)’ stigma perception can determine their behaviors and attitudes toward providing mental health services. This study aimed to assess stigma components of knowledge, attitude, and behavior among HCPs in Jordan. A cross sectional descriptive study using a convenience sample of 541 HCPs utilized. The Mental Health Knowledge Schedule (MAKS), the Mental Illness: Clinicians’ …	Attitude; Behavior; Jordan; Knowledge; Mental health; Stigma	attitude to health; cross-sectional study; health care personnel; health personnel attitude; human; Jordan; mental disease; mental health; questionnaire; social stigma; Attitude of Health Personnel; Cross-Sectional Studies; Health Knowledge, Attitudes, Practice; Health Personnel; Humans; Jordan; Mental Disorders; Mental Health; Social Stigma; Surveys and Questionnaires					20170113; Foundation for the National Institutes of Health, FNIH; Fogarty International Center, FIC	This study was supported by grant # 5R25TW010026-02 from the Fogarty International Center of the U.S. National Institutes of Health on behalf of the Research Ethics Program in Jordan. Also, the Deanship of Research/Jordan University of Science & Technology funded the study with Amount (JOD): 2450; Research Grant No: 20170113.						Bener, A., Abou-Saleh, M.T., Dafeeah, E.E., Bhugra, D., The prevalence and burden of psychiatric disorders in primary health care visits in Qatar: Too little time? (2015) Journal of Family Medecine and Primary Care, 4, pp. 89-95; Dalky, H.F., Arabic translation and cultural adaptation of the stigma-devaluation scale in Jordan (2012) Journal of Mental Health, 21, pp. 72-82; Dalky, H.F., Qandil, A.…	Dalky, H.F.; Faculty of Nursing, P.O Box 3030, Jordan; email: hfdalky@just.edu.jo			Springer					103853		CMHJA	31760548	English	Community Ment. Health J.	Article	Final		Scopus	2-s2.0-85075357762
Rivera-Segarra E., Varas-Díaz N., Santos-Figueroa A.	56355360200;23061975700;55522877200;	"that's all Fake": Health professionals stigma and physical healthcare of people living with Serious Mental Illness	2019	PLoS ONE	14	12	e0226401				5	10.1371/journal.pone.0226401	https://www.scopus.com/inward/record.uri?eid=2-s2.0-85076698710&doi=10.1371%2fjournal.pone.0226401&partnerID=40&md5=45ec65abe2fb0fb43c089d212d0c1e3b	School of Behavioral and Brain Sciences, Ponce Health Sciences University, Ponce, Puerto Rico; Department of Global and Sociocultural Studies, Florida International University, Miami, United States; Department of Psychology, University of Puerto Rico, Mayagüez Campus, Mayagüez, Puerto Rico	Rivera-Segarra, E., School of Behavioral and Brain Sciences, Ponce Health Sciences University, Ponce, Puerto Rico; Varas-Díaz, N., Department of Global and Sociocultural Studies, Florida International University, Miami, United States; Santos-Figueroa, A., Department of Psychology, University of Puerto Rico, Mayagüez Campus, Mayagüez, Puerto Rico	Background People living with a Serious Mental Illness (SMI) die earlier than the general population due to preventable medical conditions. Latinos living with SMI are a particularly vulnerable population with higher prevalence of chronic medical conditions. Stigma has been identified as a factor that fosters health inequities for Latinos/as with SMI, particularly Puerto Ricans. Although personal…		adult; Article; bipolar disorder; borderline state; controlled study; depression; female; hazard; health belief; health care; health care personnel; health care planning; health disparity; human; male; medical education; mental disease; middle aged; perception; Puerto Rico; schizophrenia; semi structured interview; social determinants of health; social distance; social participation; social psych…					National Institute of Mental Health, NIMH: R25MH067127; National Institute on Drug Abuse, NIDA: K02DA035122; National Institute on Minority Health and Health Disparities, NIMHD: U54MD007579							(2009), https://www.nimh.nih.gov/health/statistics/mental-illness.shtml, National Institutes of Mental Health; De Hert, M., Dekker, J., Wood, D., Kahl, K., Holt, R., Möller, H., Cardiovascular disease and diabetes in people with severe mental illness position statement from the European Psychiatric Association (EPA), supported by the European Association for the Study of Diabetes (EASD) and the E…	Rivera-Segarra, E.; School of Behavioral and Brain Sciences, Puerto Rico; email: elrivera@psm.edu			Public Library of Science					19326203		POLNC	31851706	English	PLoS ONE	Article	Final	All Open Access, Gold, Green	Scopus	2-s2.0-85076698710
Heinz I., Mergl R., Hegerl U., Rummel-Kluge C., Kohls E.	57159781300;6701662816;7005991260;14623247900;37052356000;	Depression stigma and management of suicidal callers: A cross-sectional survey of crisis hotline counselors	2019	BMC Psychiatry	19	1	342					10.1186/s12888-019-2325-y	https://www.scopus.com/inward/record.uri?eid=2-s2.0-85074622067&doi=10.1186%2fs12888-019-2325-y&partnerID=40&md5=4a102b035497380cc23c634fe6ad80a1	Department of Psychiatry and Psychotherapy, Medical Faculty, University Leipzig, Semmelweisstr. 10, Haus 13, Leipzig, 04103, Germany; German Alliance Against Depression, Goerdelerring 9, Leipzig, 04109, Germany; Bundeswehr University Munich, Institute of Clinical Psychology and Psychotherapy, Werner-Heisenberg-Weg 39, Neubiberg, 85577, Germany; Department of Psychiatry Psychosomatic Medicine and …	Heinz, I., Department of Psychiatry and Psychotherapy, Medical Faculty, University Leipzig, Semmelweisstr. 10, Haus 13, Leipzig, 04103, Germany, German Alliance Against Depression, Goerdelerring 9, Leipzig, 04109, Germany; Mergl, R., Bundeswehr University Munich, Institute of Clinical Psychology and Psychotherapy, Werner-Heisenberg-Weg 39, Neubiberg, 85577, Germany; Hegerl, U., German Alliance Ag…	Background: Crisis hotlines play a key role in suicide prevention worldwide following different approaches regarding risk assessment and management of suicidality. This is to our knowledge the first study investigating depression stigma in crisis hotline counselors. The association between stigma and self-rated knowledge and their exploration of suicide risk and consecutive management of suicidal…	Counselor; Crisis hotline; Depression stigma; Helpline; Suicide prevention	adult; aged; Article; controlled study; counselor; cross-sectional study; depression; emergency health service; female; health practitioner; health service; human; Likert scale; major clinical study; male; mental disease; mental health care; prevalence; primary medical care; risk assessment; scoring system; self concept; stigma; suicidal behavior; suicide; attitude to health; crisis intervention;…												Gould, M.S., Munfakh, J.L.H., Kleinman, M., Lake, A.M., National suicide prevention lifeline: Enhancing mental health care for suicidal individuals and other people in crisis (2012) Suicide Life Threat Behav, 42, pp. 22-35. , 10.1111/j.1943-278X.2011.00068.x 22320194; Gould, M.S., Cross, W., Pisani, A.R., Munfakh, J.L., Kleinman, M., Impact of applied suicide intervention skills training on the N…	Heinz, I.; Department of Psychiatry and Psychotherapy, Semmelweisstr. 10, Haus 13, Germany; email: ines.heinz@medizin.uni-leipzig.de			BioMed Central Ltd.					1471244X		BPMSC	31694588	English	BMC Psychiatry	Article	Final	All Open Access, Gold, Green	Scopus	2-s2.0-85074622067
Del Olmo-Romero F., González-Blanco M., Sarró S., Grácio J., Martín-Carrasco M., Martinez-Cabezón A.C., Perna G., Pomarol-Clotet E., Varandas P., Ballesteros-Rodríguez J., Rebolleda-Gil C., Vanni G., González-Fraile E., Moreno-Alcazar A., Feria I., Padilla P.P., Larraz J.A., Treserra J., Pérez A.C., Roy P., Morais A., Costa C., Vilas-Boas C., Correia M., Nunes N., Simões R., Carneiro P., Lander A…	57200291383;57200288465;6602585245;56601187200;55913782800;57200296870;57204261713;8873538700;57200296437;55510119600;56941831400;6602194818;55531872300;56646492000;57200297875;57200300050;57200298130;57200300399;57200292849;57193266228;57200291487;57200293289;57200292601;57200298453;57200288125;57220521773;57205605768;57200298349;57200293194;57200298248;57200293346;57201590868;56239164200;572002…	Mental health professionals’ attitudes towards mental illness: professional and cultural factors in the INTER NOS study	2019	European Archives of Psychiatry and Clinical Neuroscience	269	3		325	339		12	10.1007/s00406-018-0867-5	https://www.scopus.com/inward/record.uri?eid=2-s2.0-85040687807&doi=10.1007%2fs00406-018-0867-5&partnerID=40&md5=9d1a51fbc13df7141f234b1919dd2aed	Complejo Asistencial Benito Menni and Clínica San Miguel, Sisters Hospitallers, Madrid, Spain; Miniresidencia Aravaca, Línea de Rehabilitación, Sisters Hospitallers, Madrid, Spain; FIDMAG Research Foundation, Sisters Hospitallers, Barcelona, Spain; CIBERSAM (Centro de Investigación Biomédica en Red de Salud Mental), Madrid, Spain; Clínica Psiquiátrica de S. José, Sisters Hospitallers, Lisbon, Por…	Del Olmo-Romero, F., Complejo Asistencial Benito Menni and Clínica San Miguel, Sisters Hospitallers, Madrid, Spain; González-Blanco, M., Miniresidencia Aravaca, Línea de Rehabilitación, Sisters Hospitallers, Madrid, Spain; Sarró, S., FIDMAG Research Foundation, Sisters Hospitallers, Barcelona, Spain, CIBERSAM (Centro de Investigación Biomédica en Red de Salud Mental), Madrid, Spain; Grácio, J., C…	Background: Research shows that personnel working in mental health facilities may share some of the societal prejudices towards mental illness. This might result in stigmatizing behaviours towards people suffering from mental disorders, undermining the quality of their care. Aims: To describe and compare attitudes towards mental illness across a sample of professionals working in a wide range of …	Health personnel attitude; Mental health professionals; Mental illness; Social distance; Stigma	adult; Article; community care; controlled study; cultural factor; developing country; female; health personnel attitude; health survey; human; Italy; male; mental disease; mental health care personnel; mental health organization; normal human; nursing assistant; occupational therapist; Portugal; priority journal; psychiatrist; psychologist; registered nurse; schizophrenia; social distance; Spain…						Funding Funding for the study was provided by Sisters Hospitallers with resources of their own.						Sartorius, N., Gaebel, W., Cleveland, H.-R., Stuart, H., Akiyama, T., Arboleda-Flórez, J., WPA guidance on how to combat stigmatization of psychiatry and psychiatrists (2010) World Psychiatry Off J World Psychiatr Assoc WPA, 9, pp. 131-144; Hatzenbuehler, M.L., Phelan, J.C., Link, B.G., Stigma as a fundamental cause of population health inequalities (2013) Am J Public Health, 103, pp. 813-821; Co…	González-Fraile, E.; International University of La Rioja (UNIR), C/ Gran Vía Rey Juan Carlos I, 41, Spain; email: eduardo.gonzalez@unir.net			Dr. Dietrich Steinkopff Verlag GmbH and Co. KG					9401334		EAPNE	29353369	English	Eur. Arch. Psychiatry Clin. Neurosci.	Article	Final		Scopus	2-s2.0-85040687807
Wlodarczyk J., Lawn S., Powell K., Crawford G.B., McMahon J., Burke J., Woodforde L., Kent M., Howell C., Litt J.	57191496643;7006905475;55710806000;8560915700;56034457000;57205019742;57205025467;57205022675;24485453300;7005728086;	Exploring general practitioners’ views and experiences of providing care to people with borderline personality disorder in primary care: A qualitative study in Australia	2018	International Journal of Environmental Research and Public Health	15	12	2763				3	10.3390/ijerph15122763	https://www.scopus.com/inward/record.uri?eid=2-s2.0-85058334884&doi=10.3390%2fijerph15122763&partnerID=40&md5=a49f2970144f13ba2d7e49c7cdf0fdcc	College of Medicine and Public Health, Flinders University, GPO Box 2100, Adelaide, 5001, Australia; Flinders Human Behaviour and Health Research Unit, Flinders University, GPO Box 2100, Adelaide, 5001, Australia; Faculty of Health and Medical Sciences, University of Adelaide, Adelaide, 5000, Australia; North Adelaide Palliative Care Service, Discipline of Medicine, University of Adelaide, Adelai…	Wlodarczyk, J., College of Medicine and Public Health, Flinders University, GPO Box 2100, Adelaide, 5001, Australia; Lawn, S., College of Medicine and Public Health, Flinders University, GPO Box 2100, Adelaide, 5001, Australia, Flinders Human Behaviour and Health Research Unit, Flinders University, GPO Box 2100, Adelaide, 5001, Australia; Powell, K., Faculty of Health and Medical Sciences, Univer…	The prevalence of people seeking care for Borderline Personality Disorder (BPD) in primary care is four to five times higher than in the general population. Therefore, general practitioners (GPs) are important sources of assessment, diagnosis, treatment, and care for these patients, as well as important providers of early intervention and long-term management for mental health and associated como…	Borderline personality disorder; General practitioners; Mental health services; Mental illness; Primary care; Qualitative research	health services; health worker; mental health; primary health care; qualitative analysis; adult; Article; Australia; borderline state; comorbidity; doctor patient relation; early intervention; female; general practitioner; health care delivery; health care organization; health care policy; health care quality; health care system; high risk patient; human; information processing; long term care; m…												Grambal, A., Prask, J., Ociskova, M., Siepecky, M., Kotianova, A., Sedlackova, Z., Zatkova, M., Kamaradova, D., Borderline personality disorder and unmet needs (2017) Neuro. Endocrinol. Lett., 38, pp. 275-289. , PubMed; Dubovsky, A.N., Kiefer, M.M., Borderline personality disorder in the primary care setting (2014) Med. Clin. North Am., 98, pp. 1049-1064; Lubman, D.I., Hall, K., Pennay, A., Rao, …	Lawn, S.; College of Medicine and Public Health, GPO Box 2100, Australia; email: sharon.lawn@flinders.edu.au			MDPI AG					16617827			30563256	English	Int. J. Environ. Res. Public Health	Article	Final	All Open Access, Gold, Green	Scopus	2-s2.0-85058334884
Fuss J., Briken P., Klein V.	35767583800;6602126301;55072525300;	Gender bias in clinicians' pathologization of atypical sexuality: A randomized controlled trial with mental health professionals	2018	Scientific Reports	8	1	3715				13	10.1038/s41598-018-22108-z	https://www.scopus.com/inward/record.uri?eid=2-s2.0-85042722389&doi=10.1038%2fs41598-018-22108-z&partnerID=40&md5=9fcb689f022a79a6870548a7a4f2c15a	Institute for Sex Research and Forensic Psychiatry, Center of Psychosocial Medicine, University Medical Center Hamburg-Eppendorf, Hamburg, Germany	Fuss, J., Institute for Sex Research and Forensic Psychiatry, Center of Psychosocial Medicine, University Medical Center Hamburg-Eppendorf, Hamburg, Germany; Briken, P., Institute for Sex Research and Forensic Psychiatry, Center of Psychosocial Medicine, University Medical Center Hamburg-Eppendorf, Hamburg, Germany; Klein, V., Institute for Sex Research and Forensic Psychiatry, Center of Psychoso…	The psychiatric classification of "normal" versus disordered sexual behavior has been a subject of some dispute. Although atypical sexual interests have been viewed traditionally as typically male, epidemiological data indicate its presence in both genders. We examined how gender and sexual orientation influence whether or not atypical sexual behavior is classified as a mental disorder. Mental he…		adult; clinical trial; controlled study; female; gender identity; human; male; mental health; psychodynamic psychotherapy; psychology; psychosexual disorder; randomized controlled trial; sexism; sexual behavior; sexuality; Adult; Female; Gender Identity; Humans; Male; Mental Health; Psychotherapy, Psychodynamic; Sexism; Sexual Behavior; Sexual Dysfunctions, Psychological; Sexuality												Foucault, M., Hurley, R., (1990) The History of Sexuality. Vol. 1: An Introduction, , (Vintage Books); Krafft-Ebing, R., (1886) Psychopathia Sexualis, , (Enke); De Block, A., Adriaens, P.R., Pathologizing sexual deviance: A history (2013) J. Sex Res., 50, pp. 276-298; Giami, A., Between DSM and ICD: Paraphilias and the transformation of sexual norms (2015) Arch. Sex. Behav., 44, pp. 1127-1138; La…	Fuss, J.; Institute for Sex Research and Forensic Psychiatry, Germany; email: jo.fuss@uke.de			Nature Publishing Group					20452322			29487335	English	Sci. Rep.	Article	Final	All Open Access, Gold, Green	Scopus	2-s2.0-85042722389
Al-Atram A.A.	56786278100;	Physicians' Knowledge and Attitude towards Mental Health in Saudi Arabia	2018	Ethiopian journal of health sciences	28	6		771	778		5	10.4314/ejhs.v28i6.12	https://www.scopus.com/inward/record.uri?eid=2-s2.0-85059496237&doi=10.4314%2fejhs.v28i6.12&partnerID=40&md5=708f348947e86dfb7b581ac9b3a39a16	Department of Psychiatry, College of Medicine, Majmaah University, Kingdom of Saudi Arabia, Al Majmaah, Saudi Arabia	Al-Atram, A.A., Department of Psychiatry, College of Medicine, Majmaah University, Kingdom of Saudi Arabia, Al Majmaah, Saudi Arabia	Background: Physicians working in Saudi Arabia belong to different countries and may have differences in knowledge and attitude towards psychiatry. We evaluated non-psychiatric physician's knowledge and attitude towards psychiatric disorders, such as anxiety and depression, in the Kingdom of Saudi Arabia. Methods: A descriptive cross-sectional study design was used. The current knowledge and atti…	anxiety; depression; family doctors specialist; GPS; knowledge and attitude; mental health; survey	adult; anxiety; anxiety disorder; attitude to health; clinical competence; cross-sectional study; depression; female; general practice; general practitioner; health personnel attitude; human; male; mental disease; mental health; mental patient; middle aged; physician; Saudi Arabia; specialization; Adult; Anxiety; Anxiety Disorders; Attitude of Health Personnel; Clinical Competence; Cross-Sectiona…																NLM (Medline)					24137170			30607094	English	Ethiop J Health Sci	Article	Final	All Open Access, Bronze, Green	Scopus	2-s2.0-85059496237
Day N.J.S., Hunt A., Cortis-Jones L., Grenyer B.F.S.	57203662961;57203662652;57203661091;6603713960;	Clinician attitudes towards borderline personality disorder: A 15-year comparison	2018	Personality and Mental Health	12	4		309	320		11	10.1002/pmh.1429	https://www.scopus.com/inward/record.uri?eid=2-s2.0-85052597383&doi=10.1002%2fpmh.1429&partnerID=40&md5=50eae37a5aad4678ba6f561f8b5bf277	Illawarra Health and Medical Research Institute and School of Psychology, University of Wollongong, Wollongong, NSW, Australia	Day, N.J.S., Illawarra Health and Medical Research Institute and School of Psychology, University of Wollongong, Wollongong, NSW, Australia; Hunt, A., Illawarra Health and Medical Research Institute and School of Psychology, University of Wollongong, Wollongong, NSW, Australia; Cortis-Jones, L., Illawarra Health and Medical Research Institute and School of Psychology, University of Wollongong, Wo…	Stigma towards people with borderline personality disorder has been a common theme reported within mental health services staff. A longitudinal, mixed method design investigated attitudes of mental health staff working at the same public health service in 2000 and 2015. Participants from both the 2000 and 2015 samples completed a short 10-item version of the Attitude to Personality Disorders Ques…		adult; attitude to health; automutilation; borderline state; female; health personnel attitude; human; male; mental health service; middle aged; psychology; Adult; Attitude of Health Personnel; Borderline Personality Disorder; Female; Health Knowledge, Attitudes, Practice; Humans; Male; Mental Health Services; Middle Aged; Self-Injurious Behavior												(2013) Diagnostic and Statistical Manual of Mental Disorders, , 5th, Edition., Arlington, VA, American Psychiatric Association; Bender, D.S., Dolan, R.T., Skodol, A.E., Sanislow, C.A., Dyck, I.R., McGlashan, T.H., Treatment utilization by patients with personality disorders (2001) Am J Psychiatry, 158, pp. 295-302; Bender, D.S., Skodol, A.E., Pagano, M.E., Dyck, I.R., Grilo, C.M., Shea, M.T., Pro…	Grenyer, B.F.S.; Illawarra Health and Medical Research Institute and School of Psychology, Australia; email: grenyer@uow.edu.au			John Wiley and Sons Ltd					19328621			30094955	English	Pers. Ment. Health	Article	Final		Scopus	2-s2.0-85052597383
Spagnolo J., Champagne F., Leduc N., Rivard M., Piat M., Laporta M., Melki W., Charfi F.	56943316600;7006865680;7003675774;7006662689;6604070039;6602179924;15128654300;56997162600;	Mental health knowledge, attitudes, and self-efficacy among primary care physicians working in the Greater Tunis area of Tunisia	2018	International Journal of Mental Health Systems	12	1	63				12	10.1186/s13033-018-0243-x	https://www.scopus.com/inward/record.uri?eid=2-s2.0-85055693395&doi=10.1186%2fs13033-018-0243-x&partnerID=40&md5=5c25dc2c25175cc1af14c04076f563fb	School of Public Health, IRSPUM, University of Montreal, Montreal, QC H3N1X9, Canada; School of Public Health, University of Montreal, Montreal, QC, Canada; Douglas Mental Health University Institute, McGill University, Montreal, QC, Canada; Montreal WHO-PAHO Collaborating Center for Research and Training in Mental Health, McGill University, Montreal, QC, Canada; Razi Hospital, University of Tuni…	Spagnolo, J., School of Public Health, IRSPUM, University of Montreal, Montreal, QC H3N1X9, Canada; Champagne, F., School of Public Health, IRSPUM, University of Montreal, Montreal, QC H3N1X9, Canada; Leduc, N., School of Public Health, University of Montreal, Montreal, QC, Canada; Rivard, M., School of Public Health, University of Montreal, Montreal, QC, Canada; Piat, M., Douglas Mental Health U…	Background: Non-specialists' involvement in mental health care is encouraged in the field of global mental health to address the treatment gap caused by mental illness, especially in low- and middle-income countries. While primary care physicians (PCPs) are involved in mental health care in Tunisia, a lower-middle-income country in North Africa, it is unclear to what extent they are prepared and …	Attitudes; Knowledge; Mental health; Physicians; Primary care; Self-efficacy; Tunisia	adult; Article; attitude to mental illness; controlled study; female; general practitioner; human; male; medical education; medical practice; mental disease; mental health; middle aged; physician attitude; priority journal; professional competence; professional knowledge; psychoeducation; questionnaire; self concept; Tunisia					Institut National de Santé Publique du Québec, INSPQ; Fonds de Recherche du Québec - Santé, FRQS; Mitacs: 06835	project #33,774). Data collection was funded by Mitacs Globalink (research fellowship, #IT06835). The overall project in which this baseline collection is inscribed is funded by Institut de recherche en santé publique de l’Université de Montréal (IRSPUM)—Nouvelles initiatives. Financial support for publication was provided by Institut de recherche en santé publique de l’Université de Montréal (IR…	Jessica Spagnolo is funded by Fonds de recherche du Québec—Santé (FRQS,					Becker, A.E., Kleinman, A., Global health and the global agenda (2013) N Engl J Med.; (2010) MhGAP Intervention Guide for Mental, Neurological and Substance Use Disorders in Non-specialized Health Settings (Version 1.0), , http://apps.who.int/iris/bitstream/10665/44406/1/9789241548069_eng.pdf, WHO Geneva: World Health Organization Accessed 22 Dec 2017; (2013) Mental Health Action Plan, 2013-2020,…	Spagnolo, J.; School of Public Health, Canada; email: jessica.maria-violanda.spagnolo@umontreal.ca			BioMed Central Ltd.					17524458				English	Int. J. Ment. Health Syst.	Article	Final	All Open Access, Gold, Green	Scopus	2-s2.0-85055693395
Pranckeviciene A., Zardeckaite-Matulaitiene K., Marksaityte R., Endriulaitiene A., Tillman D.R., Hof D.D.	8720784700;37029118400;26423799800;16744902000;55875476500;24480980300;	Social distance in Lithuanian psychology and social work students and professionals	2018	Social Psychiatry and Psychiatric Epidemiology	53	8		849	857		6	10.1007/s00127-018-1495-0	https://www.scopus.com/inward/record.uri?eid=2-s2.0-85042125747&doi=10.1007%2fs00127-018-1495-0&partnerID=40&md5=0dc95992da9b483360750dc102c21b99	Neuroscience Institute, Lithuanian University of Health Sciences, Eiveniu str. 4, Kaunas, 50161, Lithuania; Psychology Department, Vytautas Magnus University, Jonavos str. 66-328, Kaunas, 44191, Lithuania; Univeristy of Nebraska Kearney, 2504 9th Ave, Kearney, NE 68849, United States	Pranckeviciene, A., Neuroscience Institute, Lithuanian University of Health Sciences, Eiveniu str. 4, Kaunas, 50161, Lithuania, Psychology Department, Vytautas Magnus University, Jonavos str. 66-328, Kaunas, 44191, Lithuania; Zardeckaite-Matulaitiene, K., Psychology Department, Vytautas Magnus University, Jonavos str. 66-328, Kaunas, 44191, Lithuania; Marksaityte, R., Psychology Department, Vytau…	Purpose: This cross-sectional study aimed to compare desire for social distance from people with mental illness in the disciplines of social work and psychology, and among students and professionals having different professional experience. Methods: 948 respondents (715 students and 233 professionals) from Lithuanian educational and mental health-care institutions participated in an anonymous sur…	Professional experience; Psychologists; Social distance from people with mental illness; Social workers; Students	adult; cross-sectional study; education; female; health care personnel; health student; human; Lithuania; male; mental disease; psychology; questionnaire; social distance; social stigma; social work; Adult; Cross-Sectional Studies; Female; Health Personnel; Humans; Lithuania; Male; Mental Disorders; Psychology; Social Distance; Social Stigma; Social Work; Students, Health Occupations; Surveys and…					Lietuvos Mokslo Taryba: MIP-001/2015	Funding Preparation of this paper was supported by the Research Council of Lithuania (Grant number: MIP-001/2015).						Anagnostopoulos, F., Hantzi, A., Familiarity with and social distance from people with mental illness: testing the mediating effects of prejudiced attitudes (2011) J Community Appl Soc Psychol, 21, pp. 451-460; Corrigan, P., How stigma interferes with mental health care (2004) Am Psychol, 59 (7), pp. 614-625. , PID: 15491256; Overton, S.L., Medina, S.L., The stigma of mental illness (2008) J Coun…	Pranckeviciene, A.; Neuroscience Institute, Eiveniu str. 4, Lithuania; email: aiste.pranckeviciene@lsmuni.lt			Dr. Dietrich Steinkopff Verlag GmbH and Co. KG					9337954		SPPEE	29453748	English	Soc. Psychiatry Psychiatr. Epidemiol.	Article	Final		Scopus	2-s2.0-85042125747
Caplan S., Little T.V., Reyna P., Sosa Lovera A., Garces-King J., Queen K., Nahar R.	22133309200;57213891918;57190944052;57190943059;57190944778;57190950822;56459886600;	Mental health services in the Dominican Republic from the perspective of health care providers	2018	Global Public Health	13	7		874	898		6	10.1080/17441692.2016.1213308	https://www.scopus.com/inward/record.uri?eid=2-s2.0-84984626871&doi=10.1080%2f17441692.2016.1213308&partnerID=40&md5=2d4026fd0eb6727112f20697aaa59e58	School of Nursing, Rutgers, The State University of New Jersey, New Brunswick, NJ, United States; College of Liberal Arts, University of Massachusetts Boston, Boston, MA, United States; Department of Mental Health, Ministry of Public Health, Santo Domingo, Dominican Republic; New Jersey Trauma Center, University Hospital, Newark, NJ, United States; Rutgers Robert Wood Johnson Medical School, New …	Caplan, S., School of Nursing, Rutgers, The State University of New Jersey, New Brunswick, NJ, United States; Little, T.V., College of Liberal Arts, University of Massachusetts Boston, Boston, MA, United States; Reyna, P., Department of Mental Health, Ministry of Public Health, Santo Domingo, Dominican Republic; Sosa Lovera, A., Department of Mental Health, Ministry of Public Health, Santo Doming…	This study examines mental health services in five different regions of the Dominican Republic (DR) from the perspectives of health care providers. The purpose of this research was to (1) examine existing mental health care services; (2) identify barriers to treatment and mental health services delivery; and (3) explore potential strategies to improve mental health services delivery. Thirty-seven…	domestic violence; Dominican Republic; Mental health services; policy; stigma	Article; domestic violence; Dominican Republic; female; health auxiliary; health care delivery; health care disparity; health care policy; health personnel attitude; human; male; mental disease; mental health care; mental health care personnel; mental health service; nurse; patient education; physician; primary medical care; priority journal; stigma; health care personnel; health personnel attitu…					Center for Global Health, CGH; Rutgers, The State University of New Jersey	This work was supported by the Rutgers Centers for Global Advancement and International Affairs (GAIA Centers). Office of the Minister of Mental Health, Dominican Republic and Dr Miese Michel, Dr Plinio Lora Pacheco, Luis Fecundo, Greorio Malena, Vice-Consul, the staff at Padre Billini, Hospital, Santo Domingo, the staff at Dr. Luis Manuel Murillo King, La Vega, Hospital Municipal of Yamasa, the …						Acosta, D., Rottbeck, R., Rodriguez, J.G., Gonzalez, L.M., Almanzar, M.R., Minaya, S.N., Prince, M.J., The prevalence and social patterning of chronic diseases among older people in a population undergoing health transition. A 10/66 group cross-sectional population-based survey in the Dominican Republic (2010) BMC Public Health, 10 (1), p. 1512; Alvarado, R., Vega, J., Sanhueza, G., Munoz, M.G., …	Caplan, S.; School of Nursing, United States; email: susan.caplan@rutgers.edu			Routledge					17441692			27568727	English	Global Public Health	Article	Final		Scopus	2-s2.0-84984626871
Beryl R., Völlm B.	56347244500;6602415383;	Attitudes to personality disorder of staff working in high-security and medium-security hospitals	2018	Personality and Mental Health	12	1		25	37		11	10.1002/pmh.1396	https://www.scopus.com/inward/record.uri?eid=2-s2.0-85042103450&doi=10.1002%2fpmh.1396&partnerID=40&md5=778ee3fa117bff75a0bd51968378e8fd	Centre of Forensic and Family Psychology, Division of Psychiatry and Applied Psychology, School of Medicine, University of Nottingham, Floor B, Yang Fujia Building, Jubilee Campus, Wollaton Road, Nottingham, NG8 1BB, United Kingdom; Division of Psychiatry and Applied Psychology, School of Medicine, Institute of Mental Health, University of Nottingham Innovation Park, University of Nottingham, Tri…	Beryl, R., Centre of Forensic and Family Psychology, Division of Psychiatry and Applied Psychology, School of Medicine, University of Nottingham, Floor B, Yang Fujia Building, Jubilee Campus, Wollaton Road, Nottingham, NG8 1BB, United Kingdom; Völlm, B., Division of Psychiatry and Applied Psychology, School of Medicine, Institute of Mental Health, University of Nottingham Innovation Park, Univers…	The discourse surrounding personality disorder is largely negative, and the diagnosis is considered to be associated with a degree of stigma. This study aimed to investigate staff attitudes towards personality disorder in high-security and medium-security forensic–psychiatric hospitals in the UK. The Attitude to Personality Disorder Questionnaire was completed by 132 participants who were all cur…		adult; attitude to health; female; forensic psychiatry; health personnel attitude; hospital personnel; human; male; mental hospital; middle aged; personality disorder; statistics and numerical data; United Kingdom; Adult; Attitude of Health Personnel; Female; Forensic Psychiatry; Health Knowledge, Attitudes, Practice; Hospitals, Psychiatric; Humans; Male; Middle Aged; Personality Disorders; Perso…												Tyrer, P., Mulder, R., Crawford, M., Newton-Howes, G., Simonsen, E., Ndetei, D., Personality disorder: A new global perspective (2010) World Psychiatry, 9, pp. 56-60; Huang, B., Grant, B.F., Dawson, D.A., Stinson, F.S., Chou, S.P., Saha, T.D., Race-ethnicity and the prevalence and co-occurrence of diagnostic and statistical manual of mental disorders, fourth edition, alcohol and drug use disorder…	Beryl, R.; Centre of Forensic and Family Psychology, Floor B, Yang Fujia Building, Jubilee Campus, Wollaton Road, United Kingdom; email: rachelberyl16@gmail.com			John Wiley and Sons Ltd					19328621			29024462	English	Pers. Ment. Health	Article	Final	All Open Access, Green	Scopus	2-s2.0-85042103450
Adjorlolo S., Abdul-Nasiru I., Chan H.C., Bambi L.E.	56392927200;56993980700;25921240400;57200293817;	Mental Health Professionals’ Attitudes Toward Offenders With Mental Illness (Insanity Acquittees) in Ghana	2018	International Journal of Offender Therapy and Comparative Criminology	62	3		629	654		15	10.1177/0306624X16666802	https://www.scopus.com/inward/record.uri?eid=2-s2.0-85040699898&doi=10.1177%2f0306624X16666802&partnerID=40&md5=037cac6a5ba9fa97bc8450180ff75fd6	City University of Hong Kong, Kowloon, Hong Kong; University of Ghana, Accra, Ghana	Adjorlolo, S., City University of Hong Kong, Kowloon, Hong Kong; Abdul-Nasiru, I., University of Ghana, Accra, Ghana; Chan, H.C., City University of Hong Kong, Kowloon, Hong Kong; Bambi, L.E., University of Ghana, Accra, Ghana	Mental health professionals’ attitudes toward offenders with mental illness have significant implications for the quality of care and treatment rendered, making it imperative for these professionals to be aware of their attitudes. Yet, this topical issue has received little research attention. Consequently, the present study investigates attitudes toward offenders with mental illness (insanity ac…	Africa; attitudes; Ghana; insanity defense; mental health nurses; offenders with mental illness	adult; article; forensic psychiatry; Ghana; human; male; male nurse; mental health; offender; self report; cross-sectional study; female; Ghana; health personnel attitude; mental patient; nurse; psychiatric nursing; questionnaire; Adult; Attitude of Health Personnel; Cross-Sectional Studies; Female; Ghana; Humans; Insanity Defense; Male; Mentally Ill Persons; Nurses; Psychiatric Nursing; Surveys …												Adinkrah, M., Criminal prosecution of suicide attempt survivors in Ghana (2013) International Journal of Offender Therapy and Comparative Criminology, 57, pp. 1477-1497; Adinkrah, M., Homicide-suicide in Ghana: Perpetrators, victims, and incidence characteristics (2014) International Journal of Offender Therapy and Comparative Criminology, 58, pp. 364-387; Adinkrah, M., (2015) Witchcraft, witches…	Chan, H.C.; Department of Applied Social Sciences, Tat Chee Avenue, Hong Kong; email: oliverchan.ss@cityu.edu.hk			SAGE Publications Inc.					0306624X		IOTCA	27589876	English	Int. J. Offender Ther. Comp. Criminol.	Article	Final		Scopus	2-s2.0-85040699898
Cremonini V., Pagnucci N., Giacometti F., Rubbi I.	57105678700;56166652800;57195927208;55430913000;	Health Care Professionals Attitudes Towards Mental Illness: Observational Study Performed at a Public Health Facility in Northern Italy	2018	Archives of Psychiatric Nursing	32	1		24	30		8	10.1016/j.apnu.2017.09.007	https://www.scopus.com/inward/record.uri?eid=2-s2.0-85030184969&doi=10.1016%2fj.apnu.2017.09.007&partnerID=40&md5=f11bfb27c7d545c32658ffec0a334547	Università degli Studi di Bologna, Italy; Università degli Studi di Pisa, Department of Clinical and Experimental Medicine, Italy; Casa di Cura Villa Azzurra, Italy	Cremonini, V., Università degli Studi di Bologna, Italy; Pagnucci, N., Università degli Studi di Pisa, Department of Clinical and Experimental Medicine, Italy; Giacometti, F., Casa di Cura Villa Azzurra, Italy; Rubbi, I., Università degli Studi di Bologna, Italy	The United Nations Convention on the Rights of Persons with Disabilities Defines stigma as the process of social oppression barring persons with mental illness from enjoying social interaction through discrimination, exclusion and denial of human and social rights. Modern stereotypes still portray the mentally ill as guilty, unpredictable and violent. Observational studies report how healthcare p…	Attitudes; Health care professionals; Mental illness; Nursing; Stigma	female; health care personnel; health personnel attitude; human; Italy; male; mental disease; mental patient; psychiatric nursing; psychology; questionnaire; social stigma; Attitude of Health Personnel; Female; Health Personnel; Humans; Italy; Male; Mental Disorders; Mentally Ill Persons; Psychiatric Nursing; Social Stigma; Surveys and Questionnaires												Ahmead, M.K., Rahhal, A.A., Baker, J.A., The attitudes of mental health professionals towards patients with mental illness in an inpatient setting in Palestine (2010) International Journal of Mental Health Nursing, 19, pp. 356-362; Arboleda-Florez, J., Considerations on the stigma of mental illness (2003) Canadian Journal of Psychiatry, 48 (10), pp. 645-650; Arboleda-Florez, J., Stuart, H., From …	Pagnucci, N.; Università degli Studi di Pisa, Via Savi, 10, Italy; email: nicola.pagnucci@for.unipi.it			W.B. Saunders					8839417			29413068	English	Arch. Psychiatr. Nurs.	Article	Final		Scopus	2-s2.0-85030184969
Adewuya A.O., Adewumi T., Ola B., Abosede O., Oyeneyin A., Fasawe A., Idris O.	9336864100;23003236400;12766682500;7801576483;57194053805;36988076200;6603925710;	Primary health care workers' knowledge and attitudes towards depression and its management in the MeHPric-P project, Lagos, Nigeria	2017	General Hospital Psychiatry	47			1	6		6	10.1016/j.genhosppsych.2017.04.002	https://www.scopus.com/inward/record.uri?eid=2-s2.0-85018476403&doi=10.1016%2fj.genhosppsych.2017.04.002&partnerID=40&md5=08121a006fd632c7e26ecff649900184	Department of Behavioural Medicine, Lagos State University College of Medicine, Ikeja, Lagos, Nigeria; Centre for Mental Health Research and Initiative (CEMHRI), Ikeja, Lagos, Nigeria; Department of Community Health and Primary Health Care, Lagos University College of Medicine, Idi-Araba, Lagos, Nigeria; Oceanic Health Management Ltd., Lagos, Nigeria; Lagos State Ministry of Health, Alausa, Ikeja…	Adewuya, A.O., Department of Behavioural Medicine, Lagos State University College of Medicine, Ikeja, Lagos, Nigeria, Centre for Mental Health Research and Initiative (CEMHRI), Ikeja, Lagos, Nigeria; Adewumi, T., Centre for Mental Health Research and Initiative (CEMHRI), Ikeja, Lagos, Nigeria; Ola, B., Department of Behavioural Medicine, Lagos State University College of Medicine, Ikeja, Lagos, N…	Objective This study aimed to evaluate the knowledge, perceived challenges and attitude of primary health care (PHC) workers in Lagos to depression and its management in the PHC. Methods Health workers (n 0.25 = 0.25 607) from 49 “flagship” PHCs in Lagos were evaluated for their level of knowledge, experience, competence, attitude and perceived challenges to managing depression in the primary car…	Depression; Health workers, stigma; Primary care	controlled study; curriculum; diagnosis; human; human experiment; mental health service; Nigeria; perception; primary health care; scale up; stigma; vignette; adult; attitude to health; depression; ethnology; female; health care personnel; health personnel attitude; male; middle aged; Nigeria; primary health care; statistics and numerical data; Adult; Attitude of Health Personnel; Depressive Diso…												Mathers, C.D., Loncar, D., Projection of global mortality and burden of diseases from 2002 to 2030 (2006) PLoS Med, 3; Lopez, A.D., Mathers, C.D., Ezzati, M., Jamison, D.T., CJL, M., Global burden of disease and risk factors (2006) Washington (DC): The International Bank for Reconstruction and Development/The World Bank, , Oxford University Press New York; Gureje, O., Psychological disorders and …	Adewuya, A.O.; Dept of Behavioural Medicine, 1-5, Oba Akinjobi Way, Ikeja, Nigeria; email: abiodun.adewuya@lasucom.edu.ng			Elsevier Inc.					1638343		GHPSD	28807132	English	Gen. Hosp. Psychiatry	Article	Final		Scopus	2-s2.0-85018476403
Daibes M.A., Al-Btoush M.S., Marji T., Rasmussen J.A.	57189764341;57189764029;57189761222;57189764370;	Factors Influencing Nurses’ Attitudes towards Patients in Jordanian Addiction Rehabilitation Centres: a Qualitative Study	2017	International Journal of Mental Health and Addiction	15	3		588	603		3	10.1007/s11469-016-9682-2	https://www.scopus.com/inward/record.uri?eid=2-s2.0-84975149864&doi=10.1007%2fs11469-016-9682-2&partnerID=40&md5=57224478f0099ac6cce90ae3915ab1a5	School of Nursing, Philadelphia University, Amman, Jordan; School of Nursing, Isra University, Amman, Jordan; Independent Research and Evaluation Consultant, Cardiff, United Kingdom	Daibes, M.A., School of Nursing, Philadelphia University, Amman, Jordan; Al-Btoush, M.S., School of Nursing, Isra University, Amman, Jordan; Marji, T., School of Nursing, Philadelphia University, Amman, Jordan; Rasmussen, J.A., Independent Research and Evaluation Consultant, Cardiff, United Kingdom	Attitudes of health professionals towards patients with addiction continues to be negative, which is increasingly recognized as a major barrier to the receipt of optimal clinical care by those patients. This study aims to describe nurses’ attitudes and the underlying factors influencing nurses’ attitudes towards patients in two addiction rehabilitation centers in Jordan. Employing a case study de…	Addiction; Attitude; Jordan; Nurse; Stigma; Substance abuse													Al-Qadire, M., Khalaileh, M., Jordanian nurses’ knowledge and attitude regarding pain management (2012) Pain Management Nursing, 15, pp. 220-228. , PID: 24602438; Au, G., ‘A review of attitude of medical professionals toward substance abuse’ (2006) International conference on tackling drug abuse: Changing drug abuse patterns and law enforcement strategies, Hong Kong, pp. 173-185; Baron, R.A., Byr…	Daibes, M.A.; School of Nursing, Jordan; email: mdaibes@philadelphia.edu.jo			Springer New York LLC					15571874				English	Int. J. Ment. Health Addict.	Article	Final		Scopus	2-s2.0-84975149864
Beaulieu T., Patten S., Knaak S., Weinerman R., Campbell H., Lauria-Horner B.	57194397094;57201492915;8704136100;6602578210;57196812991;8773689900;	Impact of Skill-Based Approaches in Reducing Stigma in Primary Care Physicians: Results from a Double-Blind, Parallel-Cluster, Randomized Controlled Trial	2017	Canadian Journal of Psychiatry	62	5		327	335		18	10.1177/0706743716686919	https://www.scopus.com/inward/record.uri?eid=2-s2.0-85019868873&doi=10.1177%2f0706743716686919&partnerID=40&md5=eabfbb5966a754196e60fafc0ffabbcc	Department of Psychiatry, Dalhousie University, Halifax, NS, Canada; Department of Community Health Services, University of Calgary, Calgary, AB, Canada; Opening Minds Anti-Stigma Initiative, Mental Health Commission of Canada, Ottawa, ON, Canada; Vancouver Island Health Authority, 1723-68 Smithe Street, Vancouver, BC V6B 0P4, Canada; Faculty of Medicine, University of British Columbia, Victoria,…	Beaulieu, T., Department of Psychiatry, Dalhousie University, Halifax, NS, Canada, Vancouver Island Health Authority, 1723-68 Smithe Street, Vancouver, BC V6B 0P4, Canada; Patten, S., Department of Community Health Services, University of Calgary, Calgary, AB, Canada; Knaak, S., Opening Minds Anti-Stigma Initiative, Mental Health Commission of Canada, Ottawa, ON, Canada; Weinerman, R., Vancouver …	Objective: Most interventions to reduce stigma in health professionals emphasize education and social contact-based strategies. We sought to evaluate a novel skill-based approach: the British Columbia Adult Mental Health Practice Support Program. We sought to determine the program's impact on primary care providers' stigma and their perceived confidence and comfort in providing care for mentally …	depression; mental disorder; primary care; skill-based training; stigma	adult; aged; Article; female; general practitioner; human; male; middle aged; multicenter study (topic); randomized controlled trial (topic); skill; social distance; stigma; British Columbia; controlled study; double blind procedure; education; general practitioner; health personnel attitude; in service training; mental disease; procedures; professional competence; psychology; randomized controll…												Mental Health Action Plan; 2013-2020 [Cited 5 Feb 2016], , http://apps.who.int/iris/bitstream/10665/89966/1/9789241506021_eng.pdf?ua=1, World Health Organization; The Global Economic Burden of Non-communicable Diseases; 2011 [Cited 5 Feb 2016], , http://www3.weforum.org/docs/WEF_Harvard_HE_GlobalEconomicBurdenNonCommunicableDiseases_2011.pdf, World Economic Forum, Harvard School of Public Health;…	Beaulieu, T.; Vancouver Island Health Authority, 1723-68 Smithe Street, Canada; email: tara.beaulieu@nshealth.ca			SAGE Publications Inc.					7067437		CJPSD	28095259	English	Can. J. Psychiatry	Article	Final	All Open Access, Bronze, Green	Scopus	2-s2.0-85019868873
Werner S., Araten-Bergman T.	34870765500;9239402100;	Social Workers’ Stigmatic Perceptions of Individuals With Disabilities: A Focus on Three Disabilities	2017	Journal of Mental Health Research in Intellectual Disabilities	10	2		93	107		9	10.1080/19315864.2017.1284288	https://www.scopus.com/inward/record.uri?eid=2-s2.0-85013427530&doi=10.1080%2f19315864.2017.1284288&partnerID=40&md5=64934e74e0293840eda5fbcdca473cc9	Center for Disability Studies, Paul Baerwald School of Social Work and Social Welfare, Hebrew University of Jerusalem, Jerusalem, Israel; School of Social Work, Faculty of Social Welfare & Health Sciences, University of Haifa, Haifa, Israel; Department of Community and Clinical Allied Health, School of Allied Health, La Trobe University, Melbourne, Australia	Werner, S., Center for Disability Studies, Paul Baerwald School of Social Work and Social Welfare, Hebrew University of Jerusalem, Jerusalem, Israel; Araten-Bergman, T., School of Social Work, Faculty of Social Welfare & Health Sciences, University of Haifa, Haifa, Israel, Department of Community and Clinical Allied Health, School of Allied Health, La Trobe University, Melbourne, Australia	Introduction: People with disabilities often identify professionals’ stigmatic views as significant barriers to accessing mainstream services. This study aimed to examine differences in stigmatic attitudes held by social workers toward individuals with intellectual disabilities (ID), mental illness (MI), or dual diagnosis (DD) of ID and MI. Methods: One hundred and fifty-eight social workers resp…	Discrimination; prejudice; professional stigma; social workers													Albrecht, G.L., Walker, V.G., Levy, J.A., Social distance from the stigmatized: A test of two theories (1982) Social Science and Medicine, 16, pp. 1319-1327; Ali, A., Scior, K., Ratti, V., Strydom, A., King, M., Hassiotis, A., Discrimination and other barriers to accessing health care: Perspectives of patients with mild and moderate intellectual disability and their carers (2013) PLoS One 8, p. 7…	Werner, S.; Center for Disability Studies, Mount Scopus, Israel; email: shirli.werner@mail.huji.ac.il			Taylor and Francis Inc.					19315864				English	J. Ment. Health Res. Intellectual Disabil.	Article	Final		Scopus	2-s2.0-85013427530
Nutt R., Gilchrist G., Marsa-Sambola F., Baldacchino A.	56103489200;56249879600;57126321000;6603786612;	Staff regard towards working with patients with co-morbid depression and substance misuse: An exploratory study	2017	Heroin Addiction and Related Clinical Problems	19	2		5	16		5		https://www.scopus.com/inward/record.uri?eid=2-s2.0-85017305793&partnerID=40&md5=34e1e3aab9610f32350402084d74f915	School of Medicine, University of St Andrews, North Haugh, St Andrews, United Kingdom; National Addiction Centre, Institute of Psychiatry, Psychology and Neuroscience, Kings College London, United Kingdom; Department of Children, Young People and Education, University Campus Suffolk, Ipswich, United Kingdom	Nutt, R., School of Medicine, University of St Andrews, North Haugh, St Andrews, United Kingdom; Gilchrist, G., National Addiction Centre, Institute of Psychiatry, Psychology and Neuroscience, Kings College London, United Kingdom; Marsa-Sambola, F., Department of Children, Young People and Education, University Campus Suffolk, Ipswich, United Kingdom; Baldacchino, A., School of Medicine, Universi…	Background. Patients having co-morbid mental health and substance misuse experience poorer treatment outcomes than those treated for either condition alone. Studies suggest health professionals regard towards these patients is a factor. Aims. To compare regard towards patients with co-morbid depression and substance misuse across different health professions and services, relative to independent …	Comorbidity; Depression; Dual diagnosis; Mental health; Substance misuse	adult; Article; comorbidity; controlled study; depression; female; general practice; general practitioner; health personnel attitude; human; job satisfaction; male; mental health service; nurse; primary medical care; psychiatrist; psychologist; social worker; substance abuse					European Commission, EC: 2005322	Funding was received from the European Commission (contract number 2005322). The funding body was not involved in the development of the study, analysis or interpretation of results or in the decision to publish.						Ahmedani, B.K., Kubiak, S.P., Rios-Bedoya, C.F., Mickus, M., Anthony, J.C., Willingness to treat drug dependence and depression: Comparisons of future health professionals (2011) Subst Abuse Rehabil, 2, pp. 43-51; Avery, J., Zerbo, E., Ross, S., Improving Psychiatrists’ Attitudes Towards Individuals with Psychotic Disorders and Co-Occurring Substance Use Disorders (2016) Acad Psychiatry, 40 (3), …	Nutt, R.; School of Medicine, North Haugh, United Kingdom; email: ran1@st-andrews.ac.uk			Pacini Editore S.p.A.					15921638				English	Heroin Addict. Relat. Clin. Probl.	Article	Final		Scopus	2-s2.0-85017305793
Ebrahimi H., Jafarabadi M.A., Areshtanab H.N., Pourabbas M., Dehghan A., Vahidi M.	54984860000;25960660100;56303238300;55674006200;57216837169;56526941500;	Comparing mental illness stigma among nurses in psychiatric & non-psychiatric wards in Tabriz University of medical sciences	2017	Acta Facultatis Medicae Naissensis	34	1		13	22		3	10.1515/afmnai-2017-0002	https://www.scopus.com/inward/record.uri?eid=2-s2.0-85016962351&doi=10.1515%2fafmnai-2017-0002&partnerID=40&md5=390b211fa12e0ee7728c58e9d67a75b0	Department of Psychiatric Nursing, Nursing and Midwifery Faculty, Tabriz University of Medical Sciences, Tabriz, Iran; Road Traffic Injury Research Center, Tabriz University of Medical Sciences, Tabriz, Iran; Nursing Practitioner in Psychiatric Ward, Tabriz University of Medical Science, Tabriz, Iran; Departmrnt of Teaching Nursing, Tabriz University of Medical Science, Tabriz, Iran	Ebrahimi, H., Department of Psychiatric Nursing, Nursing and Midwifery Faculty, Tabriz University of Medical Sciences, Tabriz, Iran; Jafarabadi, M.A., Road Traffic Injury Research Center, Tabriz University of Medical Sciences, Tabriz, Iran; Areshtanab, H.N., Road Traffic Injury Research Center, Tabriz University of Medical Sciences, Tabriz, Iran; Pourabbas, M., Nursing Practitioner in Psychiatric…	Stigma can complicate people's mental health problems by affecting different sides of personal life, increasing negative attitudes, causing discriminatory behavior towards them, and reducing the chances of recovery and returning to normal life. This research aims to compare the stigma of mental illness among nurses working in psychiatric and non-psychiatric wards in Tabriz University of Medical S…	Contact; Nurses' attitude; Psychiatric wards; Stigma	adult; Article; attitude assessment; attitude to mental illness; Community Attitudes towards the Mentally Ill Scale; community care; conscience; controlled study; family; female; gender; human; male; marriage; mental disease; nurse; physical activity; psychiatric department; questionnaire; randomized controlled trial; scoring system; shift worker; stigma; work environment; work experience												Link, B.G., Phelan, J.C., Conceptualizing stigma (2001) Annual Review of Sociology, 27, pp. 363-385. , https://doi.org/10.1146/annurev.soc.27.1.363; Younesi, S.J., Stigma and infertility in Iran-coping skills (2002) JRI, 3, pp. 74-76. , In persain; Byrne, P., Stigma of mental illness and ways of diminishing it (2000) Advances in Psychiatric Treatment, 6, pp. 65-72. , https://doi.org/10.1192/apt.6…	Areshtanab, H.N.; Road Traffic Injury Research Center, Iran; email: namdarh@tbzmed.ac.ir			University of Nis					3516083				English	Acta Fac. Med. Naissensis	Article	Final	All Open Access, Gold	Scopus	2-s2.0-85016962351
Araten-Bergman T., Werner S.	9239402100;34870765500;	Social workers' attributions towards individuals with dual diagnosis of intellectual disability and mental illness	2017	Journal of Intellectual Disability Research	61	2		155	167		11	10.1111/jir.12300	https://www.scopus.com/inward/record.uri?eid=2-s2.0-84992755468&doi=10.1111%2fjir.12300&partnerID=40&md5=ffd30aa527808e9a7a2a383f34cd85d8	University of Haifa, School of Social Work, Haifa, Israel; Hebrew University of Jerusalem, Paul Baerwald School of Social Work and Social Welfare, Jerusalem, Israel	Araten-Bergman, T., University of Haifa, School of Social Work, Haifa, Israel; Werner, S., Hebrew University of Jerusalem, Paul Baerwald School of Social Work and Social Welfare, Jerusalem, Israel	Background: The present study aimed to explore the applicability of the attribution model to social workers' attributions towards clients with dual diagnosis of intellectual disability and psychiatric illness. Specifically, the study examined the relations between social workers' attribution of responsibility, causality, stereotypes of dangerousness, their emotional reactions and behavioural reac…	attribution theory; dual diagnosis; intellectual disability; social workers; stigma	adult; anger; Article; avoidance behavior; causal attribution; controlled study; cooperation; emotionality; fear; female; hazard; human; intellectual impairment; male; mental disease; prediction; questionnaire; social worker attitude; comorbidity; cooperation; health personnel attitude; intellectual impairment; mental disease; middle aged; psychology; social worker; stereotyping; Adult; Attitude …												Ahmedani, B.K., Mental health stigma: society, individuals, and the profession (2011) Journal of Social Work Values and Ethics, 8, pp. 4-5; Ali, A., Scior, K., Ratti, V., Strydom, A., King, M., Hassiotis, A., Discrimination and other barriers to accessing health care: perspectives of patients with mild and moderate intellectual disability and their carers (2013) PLoS ONE, 8; Amodeo, M., The thera…	Araten-Bergman, T.; University of Haifa, Israel; email: talaraten@gmail.com			Blackwell Publishing Ltd					9642633		JIDRE	27283246	English	J. Intellect. Disabil. Res.	Article	Final		Scopus	2-s2.0-84992755468
Ozer U., Varlik C., Ceri V., Ince B., Delice M.A.	45361464100;57194339501;56194851500;36165113000;50161319000;	Change starts with us: Stigmatizing attitudes towards mental illnesses and the use of stigmatizing language among mental health professionals	2017	Dusunen Adam	30	3		224	232		10	10.5350/DAJPN2017300306	https://www.scopus.com/inward/record.uri?eid=2-s2.0-85029820840&doi=10.5350%2fDAJPN2017300306&partnerID=40&md5=c5c6f6ca3ec2cca18a51509bcefa538c	Acibadem University, Faculty of Medicine, Department of Psychiatry, Istanbul, Turkey; Bakirkoy Prof. Dr. Mazhar Osman Training and Research Hospital for Psychiatry, Neurologoy and Neurosurgery, Istanbul, Turkey; Marmara University Pendik Training and Research Hospital, Department of Child and Adolescent Psychiatry, Istanbul, Turkey	Ozer, U., Acibadem University, Faculty of Medicine, Department of Psychiatry, Istanbul, Turkey; Varlik, C., Bakirkoy Prof. Dr. Mazhar Osman Training and Research Hospital for Psychiatry, Neurologoy and Neurosurgery, Istanbul, Turkey; Ceri, V., Marmara University Pendik Training and Research Hospital, Department of Child and Adolescent Psychiatry, Istanbul, Turkey; Ince, B., Bakirkoy Prof. Dr. Maz…	Objective: Individuals with mental illnesses have been reported to face prejudices and stigmatization by the society. It has been suggested that language and expressions have a place in stigmatization and emphasized that mental health professionals have a great responsibility to fight against stigmatization. In this study, it was aimed to investigate the use of labeling and stigmatizing language …	Attitude; Language; Mental health professional; Mental illness; Stigmatization	adult; Article; family history; female; health belief; health practitioner; human; major clinical study; male; mental disease; mental health care; psychiatric treatment; psychotherapy; social attitude; social interaction; social status; social stigma												Cam, M.O., Bilge, A., Engin, E., Akmese, Z.B., Turgut, E.O., Cakir, N., Investigating the effectiveness of education of the fight against stigma on mental illness to headmen (2014) Journal of Psychiatric Nursing, 5, pp. 129-136. , (Turkish); Arkan, B., Bademli, K., Duman, Z.C., Attitudes of health professionals towards mental disorders: studies in Turkey during the last decade (2011) Current Appr…	Ozer, U.; Acibadem University, Turkey; email: urunozer@gmail.com			Yerkure Tanitim ve Yayincilik					10188681				English	Dusunen Adam	Article	Final		Scopus	2-s2.0-85029820840
Clemente A.S., dos Santos W.J., Nicolato R., Firmo J.O.A.	37118526600;55811980000;10141708100;6701548755;	Stigma related to bipolar disorder in the perception of psychiatrists from Belo Horizonte, Minas Gerais State, Brazil [Estigma relacionado ao transtorno bipolar de acordo com psiquiatras em Belo Horizonte, Estado de Minas Gerais, Brasil] [Estigma relacionado con el trastorno bipolar según psiquiatras en Belo Horizonte, Estado de Minas Gerais, Brasil]	2017	Cadernos de Saude Publica	33	6	e00050016				3	10.1590/0102-311X00050016	https://www.scopus.com/inward/record.uri?eid=2-s2.0-85024490388&doi=10.1590%2f0102-311X00050016&partnerID=40&md5=322c22ea9eb2164eb9f49c71c6b79128	Centro de Pesquisas René Rachou, Fundação Oswaldo Cruz, Belo Horizonte, Brazil; Faculdade de Medicina, Universidade Federal de Minas Gerais, Belo Horizonte, Brazil	Clemente, A.S., Centro de Pesquisas René Rachou, Fundação Oswaldo Cruz, Belo Horizonte, Brazil; dos Santos, W.J., Centro de Pesquisas René Rachou, Fundação Oswaldo Cruz, Belo Horizonte, Brazil; Nicolato, R., Faculdade de Medicina, Universidade Federal de Minas Gerais, Belo Horizonte, Brazil; Firmo, J.O.A., Centro de Pesquisas René Rachou, Fundação Oswaldo Cruz, Belo Horizonte, Brazil	This research sought to understand meanings and implications of the stigma related to bipolar disorder in relation to social processes and local cultural value systems. Seven semidirected individual interviews were performed with psychiatrists (from Belo Horizonte city, Minas Gerais State, Brazil) and analyzed with referential from the Medical Anthropology. Some potential stigmatizing views about…	Bipolar disorder; Medical anthropology; Social stigma	bipolar disorder; Brazil; female; human; male; perception; psychiatry; psychology; qualitative research; social stigma; Bipolar Disorder; Brazil; Female; Humans; Male; Perception; Psychiatry; Qualitative Research; Social Stigma					Coordenação de Aperfeiçoamento de Pessoal de Nível Superior, CAPES; Conselho Nacional de Desenvolvimento Científico e Tecnológico, CNPq: 302614/2011-7; Fundação de Amparo à Pesquisa do Estado de Minas Gerais, FAPEMIG: CDS-APQ-00512-1	This article was supported in part by grants from Brazilian Graduate Studies Coordinating Board (Capes), Brazilian National Research Council (CNPq; productivity scholarship 302614/2011-7) and Minas Gerais State Research Foundation (Fapemig; CDS-APQ-00512-1).						Crump, C., Sundquist, K., Winkleby, M.A., Sundquist, J., Comorbidities and mortality in bipolar disorder: A Swedish national cohort study (2013) JAMA Psychiatry, 70, pp. 931-939; Fagiolini, A., Forgione, R., Maccari, M., Cuomo, A., Morana, B., Dell’Osso, M.C., Prevalence, chronicity, burden and borders of bipolar disorder (2013) J Affect Disord, 148, pp. 161-169; Pompili, M., Gonda, X., Serafini,…	Clemente, A.S.; Centro de Pesquisas René Rachou, Av. Augusto de Lima 1715, sala 611, Brazil; email: adautoclemente@yahoo.com.br			Fundacao Oswaldo Cruz					0102311X			28724024	English	Cad. Saude Publica	Article	Final	All Open Access, Gold, Green	Scopus	2-s2.0-85024490388
Gove D., Downs M., Vernooij-Dassen M., Small N.	23050126200;7007016862;7004246935;7006467176;	Stigma and GPS perceptions of dementia	2016	Aging and Mental Health	20	4		391	400		44	10.1080/13607863.2015.1015962	https://www.scopus.com/inward/record.uri?eid=2-s2.0-84959562587&doi=10.1080%2f13607863.2015.1015962&partnerID=40&md5=85a9e41cb10fcca31ec013235dd9b89c	Alzheimer Europe, Luxembourg, Luxembourg; School of Dementia Studies, Faculty of Health Studies, University of Bradford, Bradford, United Kingdom; Scientific Institute for Quality of Healthcare (IQ Healthcare), Radboud University Nijmegen Medical Centre, Nijmegen, Netherlands; Faculty of Health Studies, University of Bradford, Bradford, United Kingdom	Gove, D., Alzheimer Europe, Luxembourg, Luxembourg; Downs, M., School of Dementia Studies, Faculty of Health Studies, University of Bradford, Bradford, United Kingdom; Vernooij-Dassen, M., Scientific Institute for Quality of Healthcare (IQ Healthcare), Radboud University Nijmegen Medical Centre, Nijmegen, Netherlands; Small, N., Faculty of Health Studies, University of Bradford, Bradford, United …	Objectives: General practitioners (GPs) are crucial to improving timely diagnosis, but little is reported about how they perceive dementia, and whether their perceptions display any elements of stigma. The aim of this study was to explore how GPs perceptions of dementia map onto current conceptualizations of stigma and whether GPs feel that stigma affects timely diagnosis.Methods: Twenty-three GP…	Dementia; General practitioners; Stigma; Timely diagnosis	adult; delayed diagnosis; dementia; England; female; general practitioner; health personnel attitude; human; male; middle aged; psychology; qualitative research; social stigma; Adult; Attitude of Health Personnel; Delayed Diagnosis; Dementia; England; Female; General Practitioners; Humans; Male; Middle Aged; Qualitative Research; Social Stigma												Europe, A., Dementia in Europe yearbook 2012: Diagnosis, treatment and research (2012) Luxembourg: Binsfeld; (2008) Dementia: Out of the Shadows, , London: Alzheimer's Society Alzheimer's Society; (2012) DSM-5: The Future of Psychiatric Diagnosis, , http://www.dsm5.org/Pages/Default.aspx, American Psychiatric Association. Retrieved November 9, 2012, from; Ayalon, L., Are-An, P.A., Knowledge of Al…	Gove, D.; Alzheimer EuropeLuxembourg; email: dianne.gove@alzheimer-europe.org			Routledge					13607863		AMHTF	25765096	English	Aging Ment. Health	Article	Final	All Open Access, Green	Scopus	2-s2.0-84959562587
Stefanovics E., He H., Ofori-Atta A., Cavalcanti M.T., Neto H.R., Makanjuola V., Ighodaro A., Leddy M., Rosenheck R.	10340827300;56207135000;26029196400;14718998800;56611573600;13408253000;55775346600;26667856200;35415442600;	Cross-National Analysis of Beliefs and Attitude Toward Mental Illness Among Medical Professionals From Five Countries	2016	Psychiatric Quarterly	87	1		63	73		29	10.1007/s11126-015-9363-5	https://www.scopus.com/inward/record.uri?eid=2-s2.0-84957429673&doi=10.1007%2fs11126-015-9363-5&partnerID=40&md5=eb1b0c774c6e620e39f8449f662bd050	VA New England Mental Illness Research and Education Center, VA Connecticut Healthcare System (116A-4), 950 Campbell Ave., Building 36, West Haven, CT 06516, United States; Yale Medical School, New Haven, CT 06511, United States; Guangzhou Psychiatric Hospital, Guangzhou, China; University of Ghana, Accra, Ghana; Federal University, Rio de Janeiro, Rio de Janeiro, Brazil; University College Hospi…	Stefanovics, E., VA New England Mental Illness Research and Education Center, VA Connecticut Healthcare System (116A-4), 950 Campbell Ave., Building 36, West Haven, CT 06516, United States, Yale Medical School, New Haven, CT 06511, United States; He, H., Guangzhou Psychiatric Hospital, Guangzhou, China; Ofori-Atta, A., University of Ghana, Accra, Ghana; Cavalcanti, M.T., Federal University, Rio d…	This quantitative study sought to compare beliefs about the manifestation, causes and treatment of mental illness and attitudes toward people with mental illness among health professionals from five countries: the United States, Brazil, Ghana, Nigeria, and China. A total of 902 health professionals from the five countries were surveyed using a questionnaire addressing attitudes towards people wit…	Attitudes to mental illness; Cross-cultural research; International comparison; Mental health providers; Stigma	adult; Article; attitude; Brazil; China; convenience sample; cultural factor; exploratory research; factorial analysis; female; Ghana; health belief; health practitioner; health survey; human; male; medical student; mental disease; Nigeria; normal human; quantitative study; questionnaire; scoring system; social aspect; stigma; United States; attitude to health; factor analysis; health personnel a…												Corrigan, P., How stigma interferes with mental health care (2004) American Psychologist, 59 (7), pp. 614-625. , PID: 15491256; Wells, J.E., Robins, L.N., Bushnell, J.A., Jarosz, D., Oakley-Browne, M.A., Perceived barriers to care in St. Louis (USA) and Christchurch (NZ): Reasons for not seeking professional help for psychological distress (1994) Social Psychiatry & Psychiatric Epidemiology, 29 (…	Stefanovics, E.; VA New England Mental Illness Research and Education Center, 950 Campbell Ave., Building 36, United States; email: elina.stefanovics@yale.edu			Springer New York LLC					332720		PSQUA	25939823	English	Psychiatr. Q.	Article	Final		Scopus	2-s2.0-84957429673
Chiba R., Umeda M., Goto K., Miyamoto Y., Yamaguchi S., Kawakami N.	30867466300;55037970700;57114166500;36087654000;55650696900;35377339000;	Psychometric properties of the Japanese version of the Recovery Attitudes Questionnaire (RAQ) among mental health providers: A questionnaire survey	2016	BMC Psychiatry	16	1	32				8	10.1186/s12888-016-0740-x	https://www.scopus.com/inward/record.uri?eid=2-s2.0-84958043338&doi=10.1186%2fs12888-016-0740-x&partnerID=40&md5=782f0371ec7cf43ec39d7f1218ccde50	School of Nursing, Jichi Medical University, 3311-159, Yakushiji, Shimotsuke-shi, Tochigi, 329-0498, Japan; International University, Faculty of Community Health Nursing/ Public Health Nursing, St Luke's, 10-1, Tokyo, Akashi-cho, Chuo-ku, 104-0044, Japan; Tokyo Musashino Hospital, 4-11-11, Komone, Itabashi-ku, Tokyo, 173-0037, Japan; Graduate School of Medicine, The University of Tokyo, Departmen…	Chiba, R., School of Nursing, Jichi Medical University, 3311-159, Yakushiji, Shimotsuke-shi, Tochigi, 329-0498, Japan; Umeda, M., International University, Faculty of Community Health Nursing/ Public Health Nursing, St Luke's, 10-1, Tokyo, Akashi-cho, Chuo-ku, 104-0044, Japan; Goto, K., Tokyo Musashino Hospital, 4-11-11, Komone, Itabashi-ku, Tokyo, 173-0037, Japan; Miyamoto, Y., Graduate School o…	Background: "Recovery" is a central concept in mental health, particularly for mental health services and policy-makers. The present study examined the factorial and concurrent validity, internal consistency reliability, and test-retest reliability of the Japanese version of the 7-item Recovery Attitudes Questionnaire (RAQ) among mental health service providers in community and inpatient settings…		adult; Article; clinical psychology; concurrent validity; controlled study; correlation coefficient; Cronbach alpha coefficient; cross-sectional study; female; health care personnel; health care policy; health service; health survey; human; internal consistency; Japan; Japanese (people); major clinical study; male; mental disease; mental health; mental health service; mental hospital; nurse; occu…					Japan Society for the Promotion of Science, JSPS: 25862241; Ministry of Education, Culture, Sports, Science and Technology, Monbusho	This study was funded by the charitable trust of the Fumiko Yamaji Foundation for Nursing Education and Research, and Gushinkai Foundation, Japan. And it was partially supported by the Ministry of Education, Science, Sports and Culture, Grant-in-Aid for Scientific Research, 25862241.						Chiba, R., Kawakami, N., Miyamoto, Y., Quantitative relationship between recovery and benefit-finding among persons with chronic mental illness in Japan (2011) Nurs Health Sci, 13 (2), pp. 126-132; Kaewprom, C., Curtis, J., Deane, F.P., Factors involved in recovery from schizophrenia: a qualitative study of Thai mental health nurses (2011) Nurs Health Sci, 13 (3), pp. 323-327; Parker, J.S., Devel…	Chiba, R.; School of Nursing, 3311-159, Japan; email: crie-tky@umin.ac.jp			BioMed Central Ltd.					1471244X		BPMSC	26883208	English	BMC Psychiatry	Article	Final	All Open Access, Gold, Green	Scopus	2-s2.0-84958043338
Stefanovics E.A., He H., Cavalcanti M., Neto H., Ofori-Atta A., Leddy M., Ighodaro A., Rosenheck R.	10340827300;56207135000;14718998800;56611573600;26029196400;26667856200;55775346600;35415442600;	Witchcraft and biopsychosocial causes of mental illness: Attitudes and beliefs about mental illness among health professionals in five countries	2016	Journal of Nervous and Mental Disease	204	3		169	174		10	10.1097/NMD.0000000000000422	https://www.scopus.com/inward/record.uri?eid=2-s2.0-84959902048&doi=10.1097%2fNMD.0000000000000422&partnerID=40&md5=ddbedd2a0664e35b083283838f855214	VA New England Mental Illness Research and Education Center, VA Connecticut Healthcare System (116A-4), Building 36, 950 Campbell Ave, West Haven, CT 06516, United States; Yale Medical School, New Haven, CT, United States; Guangzhou Psychiatric Hospital, Guangzhou, China; Federal University, Rio de Janeiro, Rio de Janeiro, Brazil; University of Ghana, Accra, Ghana	Stefanovics, E.A., VA New England Mental Illness Research and Education Center, VA Connecticut Healthcare System (116A-4), Building 36, 950 Campbell Ave, West Haven, CT 06516, United States, Yale Medical School, New Haven, CT, United States; He, H., Guangzhou Psychiatric Hospital, Guangzhou, China; Cavalcanti, M., Federal University, Rio de Janeiro, Rio de Janeiro, Brazil; Neto, H., Federal Unive…	This study examines the intercorrelation of measures reflecting beliefs about and attitudes toward people with mental illness in a sample of health professionals (N = 902) from five countries: Brazil, China, Ghana, Nigeria, and the United States, and,more specifically, the association of beliefs in supernatural as contrasted with biopsychosocial causes of mental illness. Factor analysis of a 43-i…	Attitudes and beliefs about causation of mental illness; Cross-cultural research; International comparison; Mental health providers	adult; Article; attitude; conception; cultural factor; data analysis; factorial analysis; female; health belief; health practitioner; human; major clinical study; male; medical profession; social acceptance; social distance; social psychology; socialization; witchcraft; attitude to health; Brazil; China; ethnology; Ghana; health personnel attitude; mental disease; middle aged; Nigeria; psychology…												Akighir, A., Traditional and modern psychiatry:A surveyof opinions and beliefs amongst people in plateau state, Nigeria (1982) Int J Soc Psychiatry., 28, pp. 203-209; Al-Adawi, S., Dorvlo, A.S., Al-Ismaily, S.S., Al-Ghafry, D.A., Al-Noobi, B.Z., Al-Salmi, A., Burke, D.T., Chand, S.P., Perception of and attitude towards mental illness in Oman (2002) Int J Soc Psychiatry., 48, pp. 305-317; Angermey…	Stefanovics, E.A.; VA New England Mental Illness Research and Education Center, 950 Campbell Ave, United States; email: elina.stefanovics@yale.edu			Lippincott Williams and Wilkins					223018		JNMDA	26745309	English	J. Nerv. Ment. Dis.	Article	Final		Scopus	2-s2.0-84959902048
Morgan B.D.	15063171800;	“No Right Place to Die”: Nursing Attitudes and Needs in Caring for People With Serious Mental Illness at End-of-Life	2016	Journal of the American Psychiatric Nurses Association	22	1		31	42		14	10.1177/1078390316629960	https://www.scopus.com/inward/record.uri?eid=2-s2.0-84959327329&doi=10.1177%2f1078390316629960&partnerID=40&md5=34c35971b13487d8b2bffefdbb942d3e	University of Massachusetts Lowell, Lowell, MI, United States	Morgan, B.D., University of Massachusetts Lowell, Lowell, MI, United States	BACKGROUND: Approximately 6% of the U.S. population suffer from a serious mental illness (SMI). People with SMI reportedly die 20 to 25 years earlier than the general population. OBJECTIVES: To explore both hospice/palliative care nurses’ and psychiatric/mental health nurses’ attitudes and needs toward people with SMI at the end-of-life. DESIGN: A qualitative study following a phenomenological ap…	end-of-life care; nursing attitudes; serious mental illness; stigma	female; health personnel attitude; human; interview; male; mental disease; nurse; nursing; palliative nursing; procedures; psychiatric nursing; psychology; qualitative research; statistics and numerical data; terminal care; Attitude of Health Personnel; Female; Hospice and Palliative Care Nursing; Humans; Interviews as Topic; Male; Mental Disorders; Nurses; Psychiatric Nursing; Qualitative Resear…												Baker, A., Palliative and end-of-life care in the serious and persistently mentally ill population (2005) Journal of the American Psychiatric Nurses Association, 11, pp. 298-303; Barrere, C.C., Durkin, A., LaCoursiere, S., The influence of end-of-life education on attitudes of nursing students (2008) International Journal of Nursing Education Scholarship, 5, pp. 1-17; Black, C., Hanson, E., Cutcl…	Morgan, B.D.; School of Nursing, 113 Wilder Street, United States; email: Betty_Morgan@uml.edu			SAGE Publications Inc.					10783903			26929230	English	J. Am. Psychiatr. Nurs. Assoc.	Article	Final		Scopus	2-s2.0-84959327329
Kopera M., Suszek H., Bonar E., Myszka M., Gmaj B., Ilgen M., Wojnar M.	8210242200;6602193027;35190067500;15749282300;49761264100;6603390907;6701757799;	Evaluating Explicit and Implicit Stigma of Mental Illness in Mental Health Professionals and Medical Students	2015	Community Mental Health Journal	51	5		628	634		75	10.1007/s10597-014-9796-6	https://www.scopus.com/inward/record.uri?eid=2-s2.0-84931577258&doi=10.1007%2fs10597-014-9796-6&partnerID=40&md5=b181ebc7874ceed8595e29ed45751d14	Department of Psychiatry, Medical University of Warsaw, Nowowiejska 27, Warsaw, 00-665, Poland; University of Warsaw, Ul. Stawki 5/7, Warsaw, 00-183, Poland; Department of Psychiatry, Addiction Research Center, University of Michigan, Ann Arbor, MI, United States	Kopera, M., Department of Psychiatry, Medical University of Warsaw, Nowowiejska 27, Warsaw, 00-665, Poland; Suszek, H., University of Warsaw, Ul. Stawki 5/7, Warsaw, 00-183, Poland; Bonar, E., Department of Psychiatry, Addiction Research Center, University of Michigan, Ann Arbor, MI, United States; Myszka, M., Department of Psychiatry, Medical University of Warsaw, Nowowiejska 27, Warsaw, 00-665,…	The study investigated explicit and implicit attitudes towards people with mental illness among medical students (non-professionals) with no previous contact with mentally ill patients and psychiatrists and psychotherapists (professionals) who had at least 2 years of professional contact with mentally ill patients. Explicit attitudes where assessed by self-report. Implicit attitudes were measured…	Go/No-Go Association Task; Implicit attitudes; Mental illness; Stigma	adult; comparative study; emotion; female; health care personnel; health personnel attitude; human; male; medical school; medical student; mental disease; middle aged; Poland; psychiatry; psychologic test; psychology; psychotherapy; social stigma; stereotyping; young adult; Adult; Attitude of Health Personnel; Emotions; Female; Health Personnel; Humans; Male; Mental Disorders; Middle Aged; Poland…					National Institute on Alcohol Abuse and Alcoholism, NIAAA: 007477, T32AA007477; Uniwersytet Warszawski, UW	This study was supported form the research fund BST 164643 given by University of Warsaw to Dr. Suszek. Dr. Bonar’s work on this manuscript was supported by an NIAAA T32 training Grant (#AA007477) awarded to the University of Michigan Addiction Research Center. The University of Michigan and NIAAA had no role in the study design, analyses, or preparation of this paper.						Aydin, N., Yigit, A., Inandi, T., Kirpinar, I., Attitudes of hospital staff toward mentally ill patients in a teaching hospital, Turkey (2003) International Journal of Social Psychiatry, 49, pp. 17-26. , PID: 12793512; Cohen, J.J., Struening, E.L., Opinions about mental illness in the personnel of two large mental hospitals (1962) Journal of Abnormal and Social Psychology, 64, pp. 349-360. , COI:…	Kopera, M.; Department of Psychiatry, Nowowiejska 27, Poland			Kluwer Academic Publishers					103853		CMHJA	25535045	English	Community Ment. Health J.	Article	Final	All Open Access, Hybrid Gold, Green	Scopus	2-s2.0-84931577258
Maier T., Moergeli H., Kohler M., Carraro G.E., Schnyder U.	25650263800;6507861421;57194024050;57190064117;35238916400;	Mental health professionals’ attitudes toward patients with PTSD and depression	2015	European Journal of Psychotraumatology	6			1	9		4	10.3402/ejpt.v6.28693	https://www.scopus.com/inward/record.uri?eid=2-s2.0-84977147513&doi=10.3402%2fejpt.v6.28693&partnerID=40&md5=2fbeed3e0580de7645144d5f0620265f	Psychiatric Services Canton St. Gallen-North, Wil, Switzerland; Department of Psychiatry and Psychotherapy, University Hospital Zurich, University of Zurich, Zurich, Switzerland; Psychiatric University Hospital, Ludwig-Maximilian-University Munich, Munich, Germany; Private Practice, Locarno, Switzerland	Maier, T., Psychiatric Services Canton St. Gallen-North, Wil, Switzerland; Moergeli, H., Department of Psychiatry and Psychotherapy, University Hospital Zurich, University of Zurich, Zurich, Switzerland; Kohler, M., Psychiatric University Hospital, Ludwig-Maximilian-University Munich, Munich, Germany; Carraro, G.E., Private Practice, Locarno, Switzerland; Schnyder, U., Department of Psychiatry an…	Background: To date, mental health professionals’ attitudes toward posttraumatic stress disorder (PTSD), compared to other psychiatric disorders such as schizophrenia or depression, have rarely been studied. Objective: We assessed mental health professionals’ attitudes toward patients with PTSD compared to patients suffering from depression. Method: Case vignettes of a patient with either PTSD or…	Depression; Expert attitudes; Mental illness; PTSD; Stigma													Alexander, L.B., Luborsky, L., The Penn helping alliances scales (1986) The psychotherapeutic process: A research handbook, pp. S.325-S.366. , L. S. Greenberg & W. M. Pinsof (Eds.), New York: Guilford; (2000) Diagnostic and statistical manual of mental disorders, , (4th ed., text rev.).Washington, DC: Author; Angermeyer, M.C., Buyantugs, L., Benzine, D.V., Matschinger, H., Effects of labelling on…	Maier, T.; Psychiatric Services of the Canton St. Gallen-North, Zurcherstrassse 30, Switzerland			Co-Action Publishing					20008066				English	Eur. J. Psychotraumatology	Article	Final	All Open Access, Gold, Green	Scopus	2-s2.0-84977147513
Dabby L., Tranulis C., Kirmayer L.J.	36631815700;6506521635;7007140515;	Explicit and implicit attitudes of canadian psychiatrists toward people with mental illness	2015	Canadian Journal of Psychiatry	60	10		451	459		30	10.1177/070674371506001006	https://www.scopus.com/inward/record.uri?eid=2-s2.0-84944073097&doi=10.1177%2f070674371506001006&partnerID=40&md5=215ccdced31a7ab9c2848d71848acda3	Sir Mortimer B Davis Jewish General Hospital, Montreal, QC, Canada; Department of Psychiatry, McGill University, Montreal, QC, Canada; Institut Universitaire en Santé Mentale de Montréal, Montreal, QC, Canada; Department of Psychiatry, Université de Montréal, Montreal, QC, Canada; Division of Social and Transcultural Psychiatry, McGill University, 4333 Côte-Ste-Catherine Road, Montreal, QC H3T 1E…	Dabby, L., Sir Mortimer B Davis Jewish General Hospital, Montreal, QC, Canada, Department of Psychiatry, McGill University, Montreal, QC, Canada; Tranulis, C., Institut Universitaire en Santé Mentale de Montréal, Montreal, QC, Canada, Department of Psychiatry, Université de Montréal, Montreal, QC, Canada; Kirmayer, L.J., Division of Social and Transcultural Psychiatry, McGill University, 4333 Côt…	Objective: People with mental illness suffer stigma and discrimination across various contexts, including the health care setting, and clinicians' attitudes play an important role in perpetuating stigma. Effective stigma-reduction interventions for physicians require a better understanding of explicit (that is, conscious and controllable) and implicit (that is, subconscious and automatic) forms o…		adult; Article; assessment of humans; Canadian; comparative study; employment status; female; groups by age; human; Implicit Association Test; male; medical education; middle aged; Opening Minds Scale for Health Care Provider; physical disease; physician attitude; psychiatrist; schizophrenia; sex difference; sex ratio; social distance; Social Distance Scale; social stigma; aged; Canada; health pe…												Wrigley, S., Jackson, H., Judd, F., Role of stigma and attitudes toward help-seeking from a general practitioner for mental health problems in a rural town (2005) Aust N Z J Psychiatry, 39 (6), pp. 514-521; Schomerus, G., Angermeyer, M.C., Stigma and its impact on helpseeking for mental disorders: What do we know? (2008) Epidemiol Psichiatr Soc, 17 (1), pp. 31-37; Thornicroft, G., Stigma and disc…	Kirmayer, L.J.; Division of Social and Transcultural Psychiatry, 4333 Côte-Ste-Catherine Road, Canada; email: layla.dabby@mcgill.ca			Canadian Psychiatric Association					7067437		CJPSD	26720192	English	Can. J. Psychiatry	Article	Final	All Open Access, Bronze, Green	Scopus	2-s2.0-84944073097
Kusalaruk P., Saipanish R., Hiranyatheb T.	56731091700;6506751165;55233703900;	Attitudes of psychiatrists toward obsessive–compulsive disorder patients	2015	Neuropsychiatric Disease and Treatment	11			1703	1711		2	10.2147/NDT.S85540	https://www.scopus.com/inward/record.uri?eid=2-s2.0-84937576717&doi=10.2147%2fNDT.S85540&partnerID=40&md5=3a724007bdbc9181006731dcf236d6a4	Department of Psychiatry, Ramathibodi Hospital, Mahidol University, Bangkok, Thailand	Kusalaruk, P., Department of Psychiatry, Ramathibodi Hospital, Mahidol University, Bangkok, Thailand; Saipanish, R., Department of Psychiatry, Ramathibodi Hospital, Mahidol University, Bangkok, Thailand; Hiranyatheb, T., Department of Psychiatry, Ramathibodi Hospital, Mahidol University, Bangkok, Thailand	Purpose: Negative attitudes from doctors and the resulting stigmatization have a strong impact on psychiatric patients’ poor access to treatment. There are various studies centering on doctors’ attitudes toward psychiatric patients, but rarely focusing on the attitudes to specific disorders, such as obsessive–compulsive disorder (OCD). This research aimed to focus on psychiatrists’ attitudes towa…	Attitude; Obsessive–compulsive disorder; Psychiatrist; Stigma; Thai	adult; Article; behavior therapy; empathy; female; human; male; medical practice; middle aged; obsessive compulsive disorder; patient compliance; physician attitude; professional competence; professional knowledge; psychiatrist; Thailand; work experience; workplace												Solomon, C.G., Grant, J.E., Obsessive-compulsive disorder (2014) N Engl J Med., 371 (7), pp. 646-653; Heyman, I., Mataix-Cols, D., Fineberg, N., Obsessive-compulsive disorder (2006) BMJ., 333 (7565), pp. 424-429; Rüsch, N., Evans-Lacko, S.E., Henderson, C., Flach, C., Thornicroft, G., Knowledge and attitudes as predictors of intentions to seek help for and disclose a mental illness (2011) Psychia…	Kusalaruk, P.; Department of Psychiatry, Ramathibodi Hospital, Mahidol University, 270 Rama VI Road, Phayathai, Thailand			Dove Medical Press Ltd.					11766328				English	Neuropsychiatr. Dis. Treat.	Article	Final	All Open Access, Gold, Green	Scopus	2-s2.0-84937576717
Van Boekel L.C., Brouwers E.P.M., Van Weeghel J., Garretsen H.F.L.	55086745000;7003375603;56066552500;7005064258;	Comparing stigmatising attitudes towards people with substance use disorders between the general public, GPS, mental health and addiction specialists and clients	2015	International Journal of Social Psychiatry	61	6		539	549		51	10.1177/0020764014562051	https://www.scopus.com/inward/record.uri?eid=2-s2.0-84939191919&doi=10.1177%2f0020764014562051&partnerID=40&md5=aa75a850e0957da0364e69de013c3ff7	Department Tranzo, Tilburg School of Social and Behavioral Sciences, Tilburg University, Warandelaan 2, Tilburg, 5000 LE, Netherlands; Phrenos Centre of Expertise, Utrecht, Netherlands; Parnassia Group, Dijk en Duin Mental Health Center, Castricum, Netherlands	Van Boekel, L.C., Department Tranzo, Tilburg School of Social and Behavioral Sciences, Tilburg University, Warandelaan 2, Tilburg, 5000 LE, Netherlands; Brouwers, E.P.M., Department Tranzo, Tilburg School of Social and Behavioral Sciences, Tilburg University, Warandelaan 2, Tilburg, 5000 LE, Netherlands; Van Weeghel, J., Department Tranzo, Tilburg School of Social and Behavioral Sciences, Tilburg…	Background: Substance use disorders (SUDs) are among the most severely stigmatised conditions; however, little is known about the nature of these stigmatising attitudes. Aims: To assess and compare stigmatising attitudes towards persons with SUDs among different stakeholders: general public, general practitioners (GPs), mental health and addiction specialists, and clients in treatment for substan…	attribution beliefs; social distance; social perception; Social stigma; stereotyping; substance-related disorders	addiction; adult; attitude to health; comparative study; female; general practitioner; health care personnel; health personnel attitude; human; male; mental health service; middle aged; psychology; questionnaire; social distance; statistics and numerical data; stereotyping; Adult; Attitude of Health Personnel; Attitude to Health; Female; General Practitioners; Health Personnel; Humans; Male; Ment…												Allport, G.W., (1954) The Nature of Prejudice, , Cambridge, UK: Addison-Wesley; Alonso, J., Buron, A., Rojas-Farreras, S., De Graaf, R., Haro, J.M., De Girolamo, G., Vilagut, G., Perceived stigma among individuals with common mental disorders (2009) Journal of Affective Disorders, 118, pp. 180-186; Angermeyer, M.C., The stigma of mental illness from the patient's view - An overview (2003) Psychia…	Van Boekel, L.C.; Department Tranzo, Tilburg School of Social and Behavioral Sciences, Tilburg University, Warandelaan 2, Netherlands			SAGE Publications Ltd					207640		IJSPA	25500945	English	Int. J. Soc. Psychiatry	Article	Final		Scopus	2-s2.0-84939191919
Hsiao C.-Y., Lu H.-L., Tsai Y.-F.	56640562600;56640161000;7402627053;	Factors influencing mental health nurses' attitudes towards people with mental illness	2015	International Journal of Mental Health Nursing	24	3		272	280		26	10.1111/inm.12129	https://www.scopus.com/inward/record.uri?eid=2-s2.0-84929840634&doi=10.1111%2finm.12129&partnerID=40&md5=2dcc423c2ec0d222f5c0d537ed3e7d5c	School of Nursing, College of Medicine, Chung Shan Medical University, Taichung, Taiwan; Department of Nursing, Chung Shan Medical University Hospital, Taichung, Taiwan; Jianan Psychiatric Centre, Ministry of Health and Welfare, Tainan, Taiwan; School of Nursing, College of Medicine, Chang Gung University, Tao-Yuan, Taiwan; Department of Nursing, Chang Gung Memorial Hospital, Keelung City, Taiwan	Hsiao, C.-Y., School of Nursing, College of Medicine, Chung Shan Medical University, Taichung, Taiwan, Department of Nursing, Chung Shan Medical University Hospital, Taichung, Taiwan; Lu, H.-L., Jianan Psychiatric Centre, Ministry of Health and Welfare, Tainan, Taiwan; Tsai, Y.-F., School of Nursing, College of Medicine, Chang Gung University, Tao-Yuan, Taiwan, Department of Nursing, Chang Gung M…	This study aimed to investigate the factors influencing mental health nurses' attitudes towards people with mental illness. A descriptive correlation design was used. A sample of 180 Taiwanese mental health nurses was recruited from mental health-care settings. Data were analyzed with descriptive statistics, Pearson's product-moment correlation, Student's t-test, one-way anova, and a hierarchical…	Attitudes; Empathy; Mental health nurses; Mental illness; Nursing	adult; cross-sectional study; drug dependence; empathy; female; health personnel attitude; human; job satisfaction; major depression; male; mental patient; middle aged; nurse patient relationship; nursing; psychiatric nursing; psychology; schizophrenia; statistics; Taiwan; Adult; Attitude of Health Personnel; Cross-Sectional Studies; Depressive Disorder, Major; Empathy; Female; Humans; Job Satisf…												Abdullah, T., Brown, T.L., Mental illness stigma and ethnocultural beliefs, value, and norms (2011) Clinical Psychological Review, 31, pp. 934-948; Adewuya, A.O., Oguntade, A.A., Doctors' attitude towards people with mental illness in Western Nigeria (2006) Social Psychiatric and Psychiatric Epidemiology, 42, pp. 931-936; Ahmead, M.K., Rahhal, A.A., Baker, J.A., The attitudes of mental health pro…	Tsai, Y.-F.; School of Nursing, College of Medicine, Chung Shan Medical University, 259 Wen-Hwa 1st Road, Taiwan			Blackwell Publishing					14458330			25963120	English	Int. J. Ment. Health Nurs.	Article	Final		Scopus	2-s2.0-84929840634
Ighodaro A., Stefanovics E., Makanjuola V., Rosenheck R.	55775346600;10340827300;13408253000;35415442600;	An Assessment of Attitudes Towards People with Mental Illness Among Medical Students and Physicians in Ibadan, Nigeria	2015	Academic Psychiatry	39	3		280	285		22	10.1007/s40596-014-0169-9	https://www.scopus.com/inward/record.uri?eid=2-s2.0-84929082949&doi=10.1007%2fs40596-014-0169-9&partnerID=40&md5=c585840801306dc38865051100b7b723	Yale University School of Medicine, New Haven, CT, United States; VA New England Mental Illness Research and Education Center, West Haven, CT, United States; University College Hospital, Ibadan, Oyo State, Nigeria	Ighodaro, A., Yale University School of Medicine, New Haven, CT, United States; Stefanovics, E., VA New England Mental Illness Research and Education Center, West Haven, CT, United States; Makanjuola, V., University College Hospital, Ibadan, Oyo State, Nigeria; Rosenheck, R., VA New England Mental Illness Research and Education Center, West Haven, CT, United States	Objective: The authors surveyed attitudes towards mental illness among Nigerian medical personnel at three different levels of training and experience: medical students who had not completed their psychiatry rotation, medical students who had competed their psychiatry rotation, and graduate physicians. Methods: Six questions addressed beliefs about the effectiveness of treatments for four specifi…	Education; Mental illness; Schools	adult; attitude to health; education; ethnology; health personnel attitude; human; medical student; Mental Disorders; Nigeria; physician; psychiatry; psychology; Adult; Attitude of Health Personnel; Health Knowledge, Attitudes, Practice; Humans; Mental Disorders; Nigeria; Physicians; Psychiatry; Students, Medical												Sartorius, N., Schulze, H., Reducing the stigma of mental illness (2005) Global Programme of the World Psychiatric Association, , UK: Cambridge University Press; Thornicroft, G., (2006) Shunned: Discrimination Against People with Mental Illness, , UK: Oxford University Press; Gureje, O., Do beliefs about causation influence attitudes to mental illness? (2006) World Psychiatry, 5 (2), pp. 104-107.…	Ighodaro, A.; Yale University School of MedicineUnited States			Springer New York LLC					10429670		ACPSF	24903130	English	Acad. Psychiatry	Article	Final		Scopus	2-s2.0-84929082949
Lebowitz M.S., Ahn W.-K.	55211666800;7005887449;	Effects of biological explanations for mental disorders on clinicians' empathy	2014	Proceedings of the National Academy of Sciences of the United States of America	111	50		17786	17790		95	10.1073/pnas.1414058111	https://www.scopus.com/inward/record.uri?eid=2-s2.0-84919360388&doi=10.1073%2fpnas.1414058111&partnerID=40&md5=b6de495f823c660641603ed582c2a849	Department of Psychology, Yale University, New Haven, CT 06520, United States	Lebowitz, M.S., Department of Psychology, Yale University, New Haven, CT 06520, United States; Ahn, W.-K., Department of Psychology, Yale University, New Haven, CT 06520, United States	Mental disorders are increasingly understood in terms of biological mechanisms. We examined how such biological explanations of patients' symptoms would affect mental health clinicians' empathy-a crucial component of the relationship between treatment-providers and patients-as well as their clinical judgments and recommendations. In a series of studies, US clinicians read descriptions of potentia…	Biological explanations; Dehumanization; Empathy; Essentialism; Mental disorders	Article; biological functions; clinical effectiveness; depression; empathy; health personnel attitude; human; human experiment; mental disease; mental patient; obsessive compulsive disorder; physician attitude; psychiatrist; psychologist; psychotherapy; schizophrenia; social exclusion; social phobia; social psychology; social worker; social worker attitude; adult; comprehension; counseling; healt…					National Human Genome Research Institute, NHGRI: R01HG007653							Whiteford, H.A., Global burden of disease attributable to mental and substance use disorders: Findings from the Global Burden of Disease Study 2010 (2013) Lancet, 382 (9904), pp. 1575-1586; Bloom, D.E., (2011) The Global Economic Burden of Noncommunicable Diseases, , World Economic Forum, Geneva; Deacon, B.J., The biomedical model of mental disorder: A critical analysis of its validity, utility, …	Lebowitz, M.S.; Department of Psychology, Yale UniversityUnited States			National Academy of Sciences					278424		PNASA	25453068	English	Proc. Natl. Acad. Sci. U. S. A.	Article	Final	All Open Access, Bronze, Green	Scopus	2-s2.0-84919360388
Sun B., Fan N., Nie S., Zhang M., Huang X., He H., Rosenheck R.A.	56457094600;54398340400;56804398600;56804005900;56508538500;56207135000;35415442600;	Attitudes towards people with mental illness among psychiatrists, psychiatric nurses, involved family members and the general population in a large city in Guangzhou, China	2014	International Journal of Mental Health Systems	8	1	26				26	10.1186/1752-4458-8-26	https://www.scopus.com/inward/record.uri?eid=2-s2.0-84940287586&doi=10.1186%2f1752-4458-8-26&partnerID=40&md5=25e19a0b850a01caa1524293fe11b72e	Neuropsychiatric Research Institute, Guangzhou Psychiatric Hospital, The Affiliated Hospital of Guangzhou Medical College, Guangzhou, China; Department of Nursing, Guangzhou Psychiatric Hospital, The Affiliated Hospital of Guangzhou Medical College, Guangzhou, China; Department of Psychiatry, Yale University School of Medicine, New Haven, United States	Sun, B., Neuropsychiatric Research Institute, Guangzhou Psychiatric Hospital, The Affiliated Hospital of Guangzhou Medical College, Guangzhou, China; Fan, N., Neuropsychiatric Research Institute, Guangzhou Psychiatric Hospital, The Affiliated Hospital of Guangzhou Medical College, Guangzhou, China; Nie, S., Department of Nursing, Guangzhou Psychiatric Hospital, The Affiliated Hospital of Guangzho…	Purpose: Stigma towards people with mental illness is believed to be widespread in low and middle income countries.Methods: This study assessed the attitudes towards people with mental illness among psychiatrists, psychiatric nurses, involved family members of patients in a psychiatric facility and the general public using a standard 43-item survey (N = 535). Exploratory factor analysis identifie…	Attitude; Mental illness; Survey	adult; article; attitude to illness; China; community care; exploratory research; factorial analysis; family; female; human; integration; male; mental disease; normal human; nurse; population research; priority journal; psychiatric nurse; psychiatrist; social psychology						This study is part of the project “investigation of risk factors of re-hospitalization for patients with mental illness” supported from funding from Chinese National Key Clinical Program in Psychiatry to Guangzhou Psychiatric Hospital, Guangzhou, China. The project was approved by the Ethic Committee of Guangzhou Psychiatric Hospital. This part of survey with WPA questionnaires was waiv-ered of w…	This study was supported from funding from Chinese National Key Clinical Program in Psychiatry to Guangzhou Psychiatric Hospital, Guangzhou, China.					Ogunsemi, O.O., Odusan, O., Olatawura, M.O., Stigmatising attitude of medical students towards a psychiatry label (2008) Ann Gen Psychiatry, 7, p. 15. , 10.1186/1744-859X-7-15, 2535585, 18724873; Wolff, G., Pathare, S., Craig, T., Leff, J., Community knowledge of mental illness and reaction to mentally ill people (1996) Br J Psychiatry, 168 (2), pp. 191-198. , 10.1192/bjp.168.2.191, 8837909; Coke…	He, H.; Neuropsychiatric Research Institute, Guangzhou Psychiatric Hospital, The Affiliated Hospital of Guangzhou Medical College, Guangzhou, China; email: hongbo_he@yeah.net			BioMed Central Ltd.					17524458				English	Int. J. Ment. Health Syst.	Article	Final	All Open Access, Gold, Green	Scopus	2-s2.0-84940287586
Modgill G., Patten S.B., Knaak S., Kassam A., Szeto A.C.H.	24765202000;57201492915;8704136100;55851193600;7006625081;	Opening Minds Stigma Scale for Health Care Providers (OMS-HC): Examination of psychometric properties and responsiveness	2014	BMC Psychiatry	14	1	120				75	10.1186/1471-244X-14-120	https://www.scopus.com/inward/record.uri?eid=2-s2.0-84900847331&doi=10.1186%2f1471-244X-14-120&partnerID=40&md5=fd5215bf42dbf193a5055243d2a3d49c	Opening Minds Anti-Stigma Initiative, Mental Health Commission of Canada, 110 Quarry Park Blvd, Suite 320, Calgary, AB T2C 3G3, Canada; Department of Community Health Sciences, University of Calgary, 3rd Floor TRW, 3280 Hospital Drive NW, Calgary, AB T2N 4Z6, Canada; Department of Psychiatry, University of Calgary, 3rd Floor TRW, 3280 Hospital Drive NW, Calgary, AB T2N 4Z6, Canada; Office of Post…	Modgill, G., Opening Minds Anti-Stigma Initiative, Mental Health Commission of Canada, 110 Quarry Park Blvd, Suite 320, Calgary, AB T2C 3G3, Canada; Patten, S.B., Department of Community Health Sciences, University of Calgary, 3rd Floor TRW, 3280 Hospital Drive NW, Calgary, AB T2N 4Z6, Canada, Department of Psychiatry, University of Calgary, 3rd Floor TRW, 3280 Hospital Drive NW, Calgary, AB T2N …	Background: Diminishing stigmatization for those with mental illnesses by health care providers (HCPs) is becoming a priority for programming and policy, as well as research. In order to be successful, we must accurately measure stigmatizing attitudes and behaviours among HCPs. The Opening Minds Stigma Scale for Health Care Providers (OMS-HC) was developed to measure stigma in HCP populations. In…	Attitudes; Contact; Intervention; Measurement instruments; Mental-health-related stigma; Psychometrics; Scales; Stigma	adult; allied health student; article; effect size; factorial analysis; female; health care personnel; human; internal consistency; male; medical student; mental disease; nurse; Opening Minds Stigma Scale for Health Care Providers; paramedical profession; physician; psychometry; scoring system; social distance; social worker; stigma; Student t test; adolescent; Canada; education; health personnel…					Health Canada	This project was made possible through funding from the Mental Health Commission of Canada. The work of the Mental Health Commission of Canada (MHCC) is supported by a grant from Health Canada. We thank Jayda Wiebe for her assistance with copyediting the manuscript.						Link, B., Phelan, J., Conceptualizing stigma (2001) Annu Rev Sociol, 27, pp. 363-385; Corrigan, P.W., Salzer, M., Ralph, R.O., Sangster, Y., Keck, L., Examining the factor structure of the recovery assessment scale (2004) Schizophr Bull, 30, pp. 1035-1041. , 10.1093/oxfordjournals.schbul.a007118, 15957202; Link, B., Cullen, F., Frank, J., Wozniak, J., The social rejection of former mental patient…	Modgill, G.; Opening Minds Anti-Stigma Initiative, Mental Health Commission of Canada, 110 Quarry Park Blvd, Suite 320, Calgary, AB T2C 3G3, Canada; email: gmodgill@mentalhealthcommission.ca			BioMed Central Ltd.					1471244X		BPMSC	24758158	English	BMC Psychiatry	Article	Final	All Open Access, Gold, Green	Scopus	2-s2.0-84900847331
Chien W.-T., Yeung F.K.K., Chan A.H.L.	57220895367;57063930200;55524067100;	Perceived stigma of patients with severe mental illness in Hong Kong: Relationships with patients' psychosocial conditions and attitudes of family caregivers and health professionals	2014	Administration and Policy in Mental Health and Mental Health Services Research	41	2		237	251		41	10.1007/s10488-012-0463-3	https://www.scopus.com/inward/record.uri?eid=2-s2.0-84897605059&doi=10.1007%2fs10488-012-0463-3&partnerID=40&md5=f92be39519ca3b9773b8f453f447faee	School of Nursing, Hong Kong Polytechnic University, Hunghom, Kowloon, Hong Kong	Chien, W.-T., School of Nursing, Hong Kong Polytechnic University, Hunghom, Kowloon, Hong Kong; Yeung, F.K.K., School of Nursing, Hong Kong Polytechnic University, Hunghom, Kowloon, Hong Kong; Chan, A.H.L., School of Nursing, Hong Kong Polytechnic University, Hunghom, Kowloon, Hong Kong	This descriptive survey investigated the level of perceived stigma among Chinese patients with severe mental illness (SMI) and its relationships with patients' psychosocial conditions and family caregivers' and mental health professionals' attitudes toward SMI in Hong Kong. A clustered, random sample of 311 patients and their family caregivers and 73 Chinese professionals participated. The patien…	Caregivers; Expressed emotion; Mental health professionals; Perceived stigma; Psychosocial correlates	adolescent; adult; aged; attitude to health; bipolar disorder; caregiver; depression; emotion; female; health personnel attitude; Hong Kong; human; male; mental disease; middle aged; psychiatric nursing; psychiatry; psychology; psychosis; schizophrenia; self concept; severity of illness index; social isolation; social stigma; stereotyping; young adult; Adolescent; Adult; Aged; Attitude of Health …					Food and Health Bureau, FHB	Acknowledgments This research was supported by the Commissioned Research on Mental Health Policy and Services (SMH #34), Food and Health Bureau, The Government of Hong Kong S.A.R., P.R. China.						Alloy, L.B., Abramson, L.Y., Walshaw, P.D., Neeren, A.M., Cognitive vulnerability to unipolar and bipolar mood disorders (2006) Journal of Social and Clinical Psychology, 25 (7), pp. 726-754. , 10.1521/jscp 10.1521/jscp.2006.25.7.726; Alonso, J., Buron, A., Rojas-Farreras, S., De Graaf, R., Haro, J.M., De Girolamo, G., Perceived stigma among individuals with common mental disorders (2009) Journal…	Chien, W.-T.; School of Nursing, , Hunghom, Kowloon, Hong Kong; email: wai.tong.chien@polyu.edu.hk								0894587X			23254907	English	Adm. Policy Ment. Health Ment. Health Serv. Res.	Article	Final		Scopus	2-s2.0-84897605059
Ola B., Crabb J., Adewuya A., Olugbile F., Abosede O.A.	12766682500;24343105300;9336864100;55806202400;7801576483;	The state of readiness of Lagos state primary health care physicians to embrace the care of depression in Nigeria	2014	Community Mental Health Journal	50	2		239	244		6	10.1007/s10597-013-9648-9	https://www.scopus.com/inward/record.uri?eid=2-s2.0-84894947698&doi=10.1007%2fs10597-013-9648-9&partnerID=40&md5=6b0968774d47a62c6d3c852fb9bd15e2	Department of Behavioural Medicine, Lagos State University College of Medicine, Ikeja, Lagos, Nigeria; Falkirk Community Hospital, Major's Loan, Falkirk FK1 5QE, United Kingdom; Ministry of Health, Alausa-Ikeja Lagos State, Nigeria; Primary Health Care Board, Alausa-Ikeja Lagos State, Nigeria	Ola, B., Department of Behavioural Medicine, Lagos State University College of Medicine, Ikeja, Lagos, Nigeria; Crabb, J., Falkirk Community Hospital, Major's Loan, Falkirk FK1 5QE, United Kingdom; Adewuya, A., Department of Behavioural Medicine, Lagos State University College of Medicine, Ikeja, Lagos, Nigeria; Olugbile, F., Ministry of Health, Alausa-Ikeja Lagos State, Nigeria; Abosede, O.A., P…	Globally there is a huge treatment gap for common mental disorders such as depression. Key to improving access to treatment will be the attitudes held towards depression by those physicians who work in Primary Care. This study aimed to explore Lagos State's Primary Care Physicians' attitudes towards depression and their views regarding their current working practices. A survey of 41 (82 %) Primar…	Attitude; Depression; Knowledge; Physicians; Practice; Primary health care	antidepressant agent; adult; article; clinical competence; clinical practice; cross-sectional study; depression; developing country; education; female; health care delivery; health personnel attitude; human; male; Nigeria; primary health care; psychological aspect; Adult; Antidepressive Agents; Attitude of Health Personnel; Clinical Competence; Cross-Sectional Studies; Depressive Disorder; Develo…												Adewuya, A.O., Makanjuola, R.O.A., Social distance towards people with mental illness in south-western Nigeria (2008) Australian and New Zealand Journal of Psychiatry, 42, pp. 389-395. , 18473257 10.1080/00048670801961115; Adewuya, A.O., Oguntade, A.A., Doctors' attitude towards people with mental illness in western Nigeria (2007) Social Psychiatry and Psychiatric Epidemiology, 42, pp. 931-936. ,…	Ola, B.; Department of Behavioural Medicine, , Ikeja, Lagos, Nigeria; email: wobola@yahoo.com								103853		CMHJA	23912148	English	Community Ment. Health J.	Article	Final		Scopus	2-s2.0-84894947698
Egan S.J., Haley S., Rees C.S.	10143304600;56287825200;7103267071;	Attitudes of clinical psychologists towards clients with personality disorders	2014	Australian Journal of Psychology	66	3		175	180		4	10.1111/ajpy.12068	https://www.scopus.com/inward/record.uri?eid=2-s2.0-84904602057&doi=10.1111%2fajpy.12068&partnerID=40&md5=34038f2a744e565462ebc6fc747ffc43	School of Psychology and Speech Pathology, Curtin University, Perth, WA, Australia	Egan, S.J., School of Psychology and Speech Pathology, Curtin University, Perth, WA, Australia; Haley, S., School of Psychology and Speech Pathology, Curtin University, Perth, WA, Australia; Rees, C.S., School of Psychology and Speech Pathology, Curtin University, Perth, WA, Australia	Previous studies have found that a variety of mental health professionals hold negative attitudes towards clients diagnosed with a personality disorder. These negative attitudes may lead to clients receiving a lower quality of service. Specialist training has been found to improve attitudes towards personality disorders but no empirical studies in Australia have examined this among clinical psych…	Attitudes; Clinical psychologists; Personality disorder; Training													Ajzen, I., (2005) Attitudes, personality and behaviour, , New York: Open University Press; Bowers, L., (2002) Dangerous and severe personality disorder: Role and responsibilities of the psychiatric team, , London: Routledge; Bowers, L., Allen, T., The attitude to personality disorder questionnaire: Psychometric properties and results (2006) Journal of Personality Disorders, 20, pp. 281-293; Bower…	Egan, S.J.; School of Psychology and Speech Pathology, Curtin University, PO Box u1987, Perth,WA 6007, Australia; email: s.egan@curtin.edu.au			Wiley-Blackwell Publishing Ltd					49530				English	Aust. J. Psychol.	Article	Final		Scopus	2-s2.0-84904602057
Reavley N.J., Mackinnon A.J., Morgan A.J., Jorm A.F.	6507792925;7101756037;14833037600;7102651196;	Stigmatising attitudes towards people with mental disorders: A comparison of Australian health professionals with the general community	2014	Australian and New Zealand Journal of Psychiatry	48	5		433	441		87	10.1177/0004867413500351	https://www.scopus.com/inward/record.uri?eid=2-s2.0-84899787738&doi=10.1177%2f0004867413500351&partnerID=40&md5=e402bbaf45eb355a05658242b9f299b7	Orygen Youth Health Research Centre, Centre for Youth Mental Health, University of Melbourne, Melbourne, VIC 3010, Australia; Population Mental Health Group, Melbourne School of Population and Global Health, University of Melbourne, 207 Bouverie Street, Melbourne, VIC 3010, Australia	Reavley, N.J., Orygen Youth Health Research Centre, Centre for Youth Mental Health, University of Melbourne, Melbourne, VIC 3010, Australia, Population Mental Health Group, Melbourne School of Population and Global Health, University of Melbourne, 207 Bouverie Street, Melbourne, VIC 3010, Australia; Mackinnon, A.J., Orygen Youth Health Research Centre, Centre for Youth Mental Health, University o…	Objective: The aim of this paper was to explore attitudes towards people with mental disorders among Australian health professionals (psychiatrists, psychologists and general practitioners (GPs)) and to compare their attitudes with members of the general community. Methods: The study involved a postal survey of 518 GPs, 506 psychiatrists and 498 clinical psychologists and a telephone survey of 60…	GPs; Mental disorders; psychiatrists; psychologist; stigma	adult; article; attitude to mental illness; community; comparative study; depression; DSM-IV; female; general practitioner; health care survey; health practitioner; human; male; normal human; posttraumatic stress disorder; psychiatrist; psychologist; schizophrenia; social distance; social phobia; stigma; suicidal ideation; telephone interview; vignette; Australia; demography; health personnel att…					National Health and Medical Research Council, NHMRC	The study was funded by the Commonwealth Government Department of Health and Ageing. The authors receive salary support from the National Health and Medical Research Council.						Adams, E.F., Lee, A.J., Pritchard, C.W., What stops us from healing the healers: A survey of help-seeking behaviour, stigmatisation and depression within the medical profession (2010) International Journal of Social Psychiatry, 56, pp. 359-370; Bjorkman, T., Angelman, T., Jonsson, M., Attitudes towards people with mental illness: A cross-sectional study among nursing staff in psychiatric and soma…	Reavley, N.J.; Population Mental Health Group, Melbourne School of Population and Global Health, University of Melbourne, 207 Bouverie Street, Melbourne, VIC 3010, Australia; email: nreavley@unimelb.edu.au			SAGE Publications Ltd					48674		ANZPB	23943633	English	Aust. New Zealand J. Psychiatry	Article	Final		Scopus	2-s2.0-84899787738
Mohamed-Kaloo Z., Laher S.	56131526300;19337619000;	Perceptions of mental illness among muslim general practitioners in South Africa	2014	South African Medical Journal	104	5		350	352		12	10.7196/SAMJ.7863	https://www.scopus.com/inward/record.uri?eid=2-s2.0-84899454582&doi=10.7196%2fSAMJ.7863&partnerID=40&md5=3c8b097718b5ba9c3eab1d7da174764c	Department of Psychology, School of Human and Community Development, University of the Witwatersrand, Johannesburg, South Africa	Mohamed-Kaloo, Z., Department of Psychology, School of Human and Community Development, University of the Witwatersrand, Johannesburg, South Africa; Laher, S., Department of Psychology, School of Human and Community Development, University of the Witwatersrand, Johannesburg, South Africa	Background. Mental health literacy on the part of medical practitioners is an important component of mental healthcare. General practitioners (GPs) are typically the first doctors consulted by a person who is ill. Exploration of their perceptions regarding mental illness, aetiological issues and treatment is important. Objective. To investigate perceptions of mental illness in a sample of 10 Sout…		article; clinical article; content analysis; female; general practitioner; health care personnel; human; male; mental disease; perception; questionnaire; religious group; somatization; spiritual illness; stigma; thematic content analysis; traditional healer; Attitude of Health Personnel; Attitude to Health; Female; General Practice; General Practitioners; Humans; Islam; Male; Mental Disorders; So…												Williams, D.R., Herman, A., Stein, D.J., Twelve-month mental disorders in South Africa: Prevalence, service use and demographic correlates in the population-based South African Stress and Health Study (2008) Psychol Med, 38 (2), pp. 211-220. , http://dx.doi.org/10.1017/S0033291707001420; Sorsdahl, K., Stein, D.J., Grimsrud, A., Traditional healers in the treatment of common mental disorders in So…	Laher, S.; Department of Psychology, School of Human and Community Development, University of the Witwatersrand, Johannesburg, South Africa; email: sumaya.laher@wits.ac.za			South African Medical Association					2569574		SAMJA	25212202	English	S. Afr. Med. J.	Article	Final	All Open Access, Gold, Green	Scopus	2-s2.0-84899454582
Shinan-Altman S., Werner P., Cohen M.	35068623200;7202511970;9844328100;	Social workers' and nurses' illness representations about alzheimer disease: An exploratory study	2014	Alzheimer Disease and Associated Disorders	28	1		73	78		12	10.1097/WAD.0000000000000001	https://www.scopus.com/inward/record.uri?eid=2-s2.0-84894442113&doi=10.1097%2fWAD.0000000000000001&partnerID=40&md5=fbe4131841d702cb5e802d53fe8de9b0	School of Social Work, University of Haifa, Mt-Carmel, Haifa 31905, Israel; Department of Gerontology, University of Haifa, Haifa, Israel	Shinan-Altman, S., School of Social Work, University of Haifa, Mt-Carmel, Haifa 31905, Israel; Werner, P., Department of Gerontology, University of Haifa, Haifa, Israel; Cohen, M., Department of Gerontology, University of Haifa, Haifa, Israel	Professionals' perceptions of patients' diseases (illness representations) are a major factor influencing the quality of treatment they provide. The aim of the study was to examine and compare Alzheimer disease (AD) illness representations among 2 main professional groups involved in the care of Alzheimer patients. A total of 327 nurses and social workers in Israel were asked to report their cogn…	illness representations; nurses; social workers	Adult; Alzheimer Disease; Attitude of Health Personnel; Female; Health Knowledge, Attitudes, Practice; Humans; Israel; Male; Nurses; Perception; Social Work												Rafii, M.S., Aisen, P., Recent developments in Alzheimer's disease therapeutics (2009) BMC Med, 7, pp. 1-4; Lee, T.S., Krishnan, K.R., Alzheimer's disease - The inexorable epidemic (2010) Ann Acad Med, 39, pp. 505-506; Gauthier, S., Cummings, J., Ballard, C., Management of behavioral problems in Alzheimer's disease (2010) Int Psychogeriatr, 22, pp. 346-372; Cabin, W.D., The phantoms of home care:…	Shinan-Altman, S.; School of Social Work, , Mt-Carmel, Haifa 31905, Israel; email: gadia1@012.net.il								8930341		ADADE	24113562	English	Alzheimer Dis. Assoc. Disord.	Article	Final		Scopus	2-s2.0-84894442113
Van Boekel L.C., Brouwers E.P.M., van Weeghel J., Garretsen H.F.L.	55086745000;7003375603;56066552500;7005064258;	Healthcare professionals' regard towards working with patients with substance use disorders: Comparison of primary care, general psychiatry and specialist addiction services	2014	Drug and Alcohol Dependence	134	1		92	98		86	10.1016/j.drugalcdep.2013.09.012	https://www.scopus.com/inward/record.uri?eid=2-s2.0-84890193023&doi=10.1016%2fj.drugalcdep.2013.09.012&partnerID=40&md5=fb71fbd4e2249aeff7ed48e2bde69a5e	Department of Tranzo, Tilburg University, Tilburg School of Social and Behavioral Sciences, PO Box 90153, 5000 LE Tilburg, Netherlands; Phrenos Centre of Expertise, PO Box 1203, 3500 BE Utrecht, Netherlands; Parnassia Group, Dijk en Duin Mental Health Center, PO Box 305, 1900 AH Castricum, Netherlands	Van Boekel, L.C., Department of Tranzo, Tilburg University, Tilburg School of Social and Behavioral Sciences, PO Box 90153, 5000 LE Tilburg, Netherlands; Brouwers, E.P.M., Department of Tranzo, Tilburg University, Tilburg School of Social and Behavioral Sciences, PO Box 90153, 5000 LE Tilburg, Netherlands; van Weeghel, J., Department of Tranzo, Tilburg University, Tilburg School of Social and Beh…	Background: Healthcare professionals are crucial in access to treatment for patients with substance use disorders. However, healthcare professionals often have negative attitudes towards this patient group. Healthcare professionals' regard for working with patients with substance use disorders was examined and three sectors in which professionals are working were compared. Methods: General practi…	Attitude of health personnel; Cross-sectional study; Medical condition regard scale; Stigma; Substance-related disorders	adult; anger; article; controlled study; doctor patient relation; emotion; fear; female; general practitioner; health belief; health personnel attitude; human; male; medical specialist; middle aged; Netherlands; nurse; physician; primary medical care; priority journal; psychologist; questionnaire; social desirability; social worker; substance abuse; Attitude of health personnel; Cross-sectional s…												Abed, R.T., Neira-Munoz, E., A survey of general practitioners' opinion and attitude to drug addicts and addiction (1990) Br. J. Addict., 85, pp. 131-136; Angermeyer, M.C., Holzinger, A., Matschinger, H., Emotional reactions to people with mental illness (2010) Epidemiol. Psichiatr. Soc., 19, pp. 26-32; Angermeyer, M.C., Matschinger, H., Public beliefs about schizophrenia and depression: similari…	Van Boekel, L.C.Warandelaan 2, PO Box 90153, 5000 LE Tilburg, Netherlands; email: L.vanBoekel@tilburguniversity.edu								3768716		DADED	24099970	English	Drug Alcohol Depend.	Article	Final		Scopus	2-s2.0-84890193023
Avery J., Dixon L., Adler D., Oslin D., Hackman A., First M., Goldman B., Koh S., Nossel I., Siris S.	35267790600;35372257700;35277296300;7005150966;6603844320;7102648764;7202465447;37008574800;30567490500;7004967312;	Psychiatrists attitudes toward individuals with substance use disorders and serious mental illness	2013	Journal of Dual Diagnosis	9	4		322	326		15	10.1080/15504263.2013.835165	https://www.scopus.com/inward/record.uri?eid=2-s2.0-84887847724&doi=10.1080%2f15504263.2013.835165&partnerID=40&md5=fff53795def76b195c79c5526af698c1	Weill Cornell Medical College, Department of Psychiatry, 525 E. 68th St., New York, NY 10065, United States; New York State Psychiatric Institute, New York, NY, United States; Department of Psychiatry and Medicine, Tufts Medical Center, Tufts University School of Medicine, Boston, MA, United States; Veterans Integrated Service Network 4, MIRECC, Philadelphia, PA, United States; Department of Psyc…	Avery, J., Weill Cornell Medical College, Department of Psychiatry, 525 E. 68th St., New York, NY 10065, United States; Dixon, L., New York State Psychiatric Institute, New York, NY, United States; Adler, D., Department of Psychiatry and Medicine, Tufts Medical Center, Tufts University School of Medicine, Boston, MA, United States; Oslin, D., Veterans Integrated Service Network 4, MIRECC, Philade…	Objective: The attitudes of psychiatrists toward individuals with highly stigmatized conditions such as substance use disorders and serious mental illness may influence treatment effectiveness. These attitudes may be influenced by factors including previous specialty training and current practice patterns. This study examined the attitudes of addiction and community psychiatrists toward individua…	addiction; serious mental illness; stigma	adult; article; community care; controlled study; depression; drug dependence; female; health education; human; male; medical education; mental patient; physician attitude; psychiatrist; questionnaire; schizophrenia; social psychiatry; social stigma; substance abuse					National Institutes of Health, NIH	The authors report no financial relationships with commercial interests with regard to this article. Dr. Oslin receives compensation as a consultant for the Hazelden Foundation, an addiction treatment provider. He also receives grant support from NIH, the Department of Veteran Affairs, and the Commonwealth of Pennsylvania.						Abdullah, T., Brown, T.L., Mental illness and ethnocultural beliefs, values, and norms: An integrative review (2011) Clinical Psychology Review, 31, pp. 934-948. , doi:10.1016/j.cpr.2011.05.003; Adams, M.W., Comorbidity of mental health and substance misuse problems: A review of workers reported attitudes and perceptions (2008) Journal of Psychiatric and Mental Health Nursing, 15, pp. 101-108. , …	Avery, J.; Weill Cornell Medical College, 525 E. 68th St., New York, NY 10065, United States; email: jonathan.avery@nyumc.org								15504263				English	J. Dual Diagn.	Article	Final		Scopus	2-s2.0-84887847724
Chen C., Ou J.-J., Zhou J.-S., Zhang Y.-D., Cai W.-X., Wang X.-P.	57196285989;39161730000;24337135000;55894835800;12240447800;55089285800;	The comparison of disposal attitudes towards forensic psychiatric patients among police officers, psychiatrists and community members in China	2013	Journal of Forensic and Legal Medicine	20	8		986	990		3	10.1016/j.jflm.2013.08.015	https://www.scopus.com/inward/record.uri?eid=2-s2.0-84886070185&doi=10.1016%2fj.jflm.2013.08.015&partnerID=40&md5=a93344e0c36eb058bf4b19ad4e3cea23	Institute of Mental Health, Second Xiangya Hospital, Central South University, 139# Renmin Middle Road, Changsha 410011, Hunan, China; Institute of Forensic Science, Ministry of Justice, PRC, 1347# West Guangfu Road, Shanghai 200063, China	Chen, C., Institute of Mental Health, Second Xiangya Hospital, Central South University, 139# Renmin Middle Road, Changsha 410011, Hunan, China; Ou, J.-J., Institute of Mental Health, Second Xiangya Hospital, Central South University, 139# Renmin Middle Road, Changsha 410011, Hunan, China; Zhou, J.-S., Institute of Mental Health, Second Xiangya Hospital, Central South University, 139# Renmin Midd…	Objective To understand disposal attitudes towards forensic psychiatric patients among police officers, psychiatrists and community members in China. Method 118 community members, 121 psychiatrists and 105 police officers completed a questionnaire regarding disposal attitudes towards forensic psychiatric patients. Result Surveyed respondents (87.4%) believed patients with mental disorders experie…	Attitude; Community members; Disposition; Forensic psychiatric patient; Police officers; Psychiatrists; Questionnaire	adult; article; China; controlled study; female; forensic psychiatry; human; male; marriage; medical decision making; mental disease; mental hospital; mental patient; offender; physician attitude; police; psychiatrist; questionnaire; risk assessment; self report; violence; Attitude; Community members; Disposition; Forensic psychiatric patient; Police officers; Psychiatrists; Questionnaire; Adult;…					National Natural Science Foundation of China, NSFC: 81371500; National Science and Technology Program during the Twelfth Five-year Plan Period: BAK16B00	Supported by Key Projects in the National Science & Technology Pillar Program during the Twelfth Five-Year Plan Period (No:2012BAK16B00 and the National Natural Science Foundation of China (NSFC, 81371500).						Plan for china's mental health work (2002-2010) (2003) Shanghai Arch Psychiatry, 15, pp. 125-128. , Chinese Government Document; Fazel, S., Grann, M., The population impact of severe mental illness on violent crime (2006) American Journal of Psychiatry, 163 (8), pp. 1397-1403. , DOI 10.1176/appi.ajp.163.8.1397; Pan, Z.D., Xie, B., Zhen, Z.P., A survey on psychiatric hospital admission and relativ…	Wang, X.-P.; Institute of Mental Health, 139# Renmin Middle Road, Changsha 410011, Hunan, China; email: wangxiaopingxy@163.com								1752928X			24237805	English	J. Forensic Leg. Med.	Article	Final		Scopus	2-s2.0-84886070185
Lampe L., Fritz K., Boyce P., Starcevic V., Brakoulias V., Walter G., Shadbolt N., Harris A., Malhi G.	25225644900;55602666700;7103152342;7005374306;14519139900;7201500639;7006231090;7404039543;35461730100;	Psychiatrists and GPs: Diagnostic decision making, personality profiles and attitudes toward depression and anxiety	2013	Australasian Psychiatry	21	3		231	237		1	10.1177/1039856213486210	https://www.scopus.com/inward/record.uri?eid=2-s2.0-84880755783&doi=10.1177%2f1039856213486210&partnerID=40&md5=d89dc551dee3f312a004a023bec30c20	Discipline of Psychiatry, Sydney Medical School, University of Sydney, Sydney, NSW, Australia; Discipline of Psychiatry, University of Sydney, Royal North Shore Hospital, Building 36 Level 5, St. Leonards, NSW 2065, Australia	Lampe, L., Discipline of Psychiatry, Sydney Medical School, University of Sydney, Sydney, NSW, Australia, Discipline of Psychiatry, University of Sydney, Royal North Shore Hospital, Building 36 Level 5, St. Leonards, NSW 2065, Australia; Fritz, K., Discipline of Psychiatry, Sydney Medical School, University of Sydney, Sydney, NSW, Australia; Boyce, P., Discipline of Psychiatry, Sydney Medical Sch…	Objectives: The objective of this article is to explore diagnostic decision making around psychological symptoms presenting to general practitioners (GPs) and psychiatrists, identify attitudinal and personality factors of possible relevance in these decisions, and compare GPs and psychiatrists to help identify potential educational targets. Methods: GPs and psychiatrists attended separate peer-fa…	Anxiety; Bipolar disorder; Depression; Diagnosis	mood stabilizer; anxiety disorder; article; bipolar disorder; depression; extraversion; general practitioner; human; medical decision making; mixed anxiety and depression; monotherapy; neurosis; patient counseling; personality; physician attitude; psychiatric diagnosis; psychiatrist; psychopharmacotherapy; sex difference; anxiety; bipolar disorder; depression; diagnosis; Adult; Anxiety; Attitude …					University of Sydney, Usyd	This work was supported by the McGeorge Bequest, Department of Psychiatry, University of Sydney. Following independent planning of the project and development of the workshops by the authors, ethics approval was obtained for pharmaceutical company sponsorship in implementing the workshops. Lundbeck Australia provided assistance in recruiting participants, finding venues and paying for refreshment…						Freeling, P., Rao, B.M., Paykel, E.S., Unrecognised depression in general practice (1985) Br Med J (Clin Res Ed), 290, pp. 1880-1883; Henderson, S., Andrews, G., Hall, W., Australia's mental health: An overview of the general population survey (2000) Aust N Z J Psychiatry, 34, pp. 197-205; Lotrakul, M., Saipanish, R., How do general practitioners in Thailand diagnose and treat patients presenting…	Lampe, L.; Discipline of Psychiatry, Building 36 Level 5, St. Leonards, NSW 2065, Australia; email: lisa.lampe@sydney.edu.au								10398562		AUPSF	23625933	English	Australas. Psychiatry	Article	Final		Scopus	2-s2.0-84880755783
Brener L., Rose G., Von Hippel C., Wilson H.	21233723000;7403282468;8683928200;37063925000;	Implicit attitudes, emotions, and helping intentions of mental health workers toward their clients	2013	Journal of Nervous and Mental Disease	201	6		460	463		12	10.1097/NMD.0b013e318294744a	https://www.scopus.com/inward/record.uri?eid=2-s2.0-84879887397&doi=10.1097%2fNMD.0b013e318294744a&partnerID=40&md5=e487a0d94d790956d95d9022780f551b	National Centre in HIV Social Research, Robert Webster Bldg, University of New South Wales, Sydney, NSW, 2052, Australia; Aftercare, Rozelle Hospital, Lilyfield, Australia; School of Psychology, University of Queensland, St Lucia, Australia	Brener, L., National Centre in HIV Social Research, Robert Webster Bldg, University of New South Wales, Sydney, NSW, 2052, Australia; Rose, G., Aftercare, Rozelle Hospital, Lilyfield, Australia; Von Hippel, C., School of Psychology, University of Queensland, St Lucia, Australia; Wilson, H., National Centre in HIV Social Research, Robert Webster Bldg, University of New South Wales, Sydney, NSW, 20…	The attitudes of mental health care workers toward their clients may influence the quality of care they provide. There is growing recognition of the role of implicit attitudes in behavior toward people with stigmatized illnesses, such as mental illness, and of the need to measure these separately from explicit attitudes. Seventy-four mental health workers completed implicit and explicit measure o…	Emotions; Helping intentions; Implicit attitudes; Mental health	adult; article; attitude; attitude to health; attitude to mental illness; behavior; controlled study; cooperation; emotion; human; mental disease; mental health care; mental health care personnel; mental health research; mental health service; normal human; psychosocial care; stigma; Adolescent; Adult; Attitude of Health Personnel; Emotions; Female; Helping Behavior; Humans; Intention; Male; Ment…												Angermeyer, M.C., Dietrich, S., Public beliefs about and attitudes towards people with mental illness: A review of population studies (2006) Acta Psychiatr Scand, 113, pp. 163-179; Baker, J.A., Richards, D.A., Campbell, M., Nursing attitudes towards acute mental health care: Development of a measurement tool (2005) J Adv Nurs, 49, pp. 522-529; Beasley, R.K., Joslyn, M.R., Cognitive dissonance and…	Brener, L.; National Centre in HIV Social Research, , Sydney, NSW, 2052, Australia; email: l.brener@unsw.edu.au								223018		JNMDA	23689194	English	J. Nerv. Ment. Dis.	Article	Final		Scopus	2-s2.0-84879887397
Chang Y.-P., Yang M.-S.	35068989600;7404925725;	Nurses' attitudes toward clients with substance use problems	2013	Perspectives in Psychiatric Care	49	2		94	102		9	10.1111/ppc.12000	https://www.scopus.com/inward/record.uri?eid=2-s2.0-84875964085&doi=10.1111%2fppc.12000&partnerID=40&md5=a7bbe55ed25019370a908ecd7fa9f586	School of Nursing, The State University of New York, University at Buffalo, Buffalo, NY, United States; College of Nursing, Kaohsiung Medical University, Kaohsiung, Taiwan	Chang, Y.-P., School of Nursing, The State University of New York, University at Buffalo, Buffalo, NY, United States; Yang, M.-S., College of Nursing, Kaohsiung Medical University, Kaohsiung, Taiwan	Purpose: This study aimed to examine factors associated with nurses' attitudes toward clients with substance use problems. Design and Methods: A cross-sectional design was used, and 489 nurses working in two medical centers in Taiwan participated in this study. Findings: Age, total nursing experience, work unit, personal experience, experience of taking care of clients with substance use problems…	Attitude; Nurse; Substance use education; Substance use problem	addiction; adult; article; cross-sectional study; ethnology; female; health personnel attitude; human; male; middle aged; nursing; nursing staff; psychological aspect; standard; Taiwan; young adult; Adult; Attitude of Health Personnel; Cross-Sectional Studies; Female; Humans; Male; Middle Aged; Nursing Staff; Substance-Related Disorders; Taiwan; Young Adult												Allen, K., Attitudes of registered nurses toward alcoholic patients in a general hospital population (1993) International Journal of the Addictions, 28 (9), pp. 923-930. , doi: 10.3109/10826089309039664; Ford, R., Bammer, G., Becker, N., The determinants of nurses' therapeutic attitude to patients who use illicit drugs and implications for workforce development (2008) Journal of Clinical Nursing,…	Yang, M.-S.; College of Nursing, , Kaohsiung, Taiwan; email: msyang@kmu.edu.tw								315990		PEPYA	23557452	English	Perspect. Psychiatr. Care	Article	Final		Scopus	2-s2.0-84875964085
Loch A.A., Guarniero F.B., Lawson F.L., Hengartner M.P., Rössler W., Gattaz W.F., Wang Y.-P.	55883215800;36959658600;54380352900;50161568100;7004584290;34569066200;8576812100;	Stigma toward schizophrenia: Do all psychiatrists behave the same? Latent profile analysis of a national sample of psychiatrists in Brazil	2013	BMC Psychiatry	13		92				25	10.1186/1471-244X-13-92	https://www.scopus.com/inward/record.uri?eid=2-s2.0-84875208598&doi=10.1186%2f1471-244X-13-92&partnerID=40&md5=4121080c102f6e9c8cff919190095e76	Laboratory of Neuroscience (LIM 27), Department and Institute of Psychiatry, Faculty of Medicine, University of São Paulo, R. Dr. Ovidio Pires de Campos,785,3 andar,ala norte,sala 1, São Paulo CEP 05403-000, Brazil; Department of General and Social Psychiatry, Psychiatric University Hospital, University of Zurich, Militärstrasse 8, Zurich, 8004, Switzerland; Collegium Helveticum, A Joint Research…	Loch, A.A., Laboratory of Neuroscience (LIM 27), Department and Institute of Psychiatry, Faculty of Medicine, University of São Paulo, R. Dr. Ovidio Pires de Campos,785,3 andar,ala norte,sala 1, São Paulo CEP 05403-000, Brazil; Guarniero, F.B., Laboratory of Neuroscience (LIM 27), Department and Institute of Psychiatry, Faculty of Medicine, University of São Paulo, R. Dr. Ovidio Pires de Campos,7…	Background: An important issue concerning the worldwide fight against stigma is the evaluation of psychiatrists' beliefs and attitudes toward schizophrenia and mental illness in general. However, there is as yet no consensus on this matter in the literature, and results vary according to the stigma dimension assessed and to the cultural background of the sample. The aim of this investigation was …	Mental health professionals; Prejudice; Psychosis; Social distance; Stereotype	adult; article; Brazil; female; human; interview; male; psychiatrist; questionnaire; schizophrenia; social distance; social psychology; stereotypy; stigma; Adult; Attitude of Health Personnel; Brazil; Female; Humans; Interviews as Topic; Male; Middle Aged; Prejudice; Psychiatry; Questionnaires; Schizophrenia; Stereotyping												Goffman, E., (1963) Stigma: notes on the management of spoiled identity, , Englewood Cliffs, NJ: Prentice-Hall; Pilgrim, D., Rogers, A.E., Psychiatrists as social engineers: a study of an anti-stigma campaign (2005) Soc Sci Med, 61, pp. 2546-2556. , 10.1016/j.socscimed.2005.04.042, 15953670; Lauber, C., Anthony, M., Ajdacic-Gross, V., Rössler, W., What about psychiatrists' attitude to mentally il…	Loch, A.A.; Laboratory of Neuroscience (LIM 27), R. Dr. Ovidio Pires de Campos,785,3 andar,ala norte,sala 1, São Paulo CEP 05403-000, Brazil; email: alexandre.loch@usp.br								1471244X		BPMSC	23517184	English	BMC Psychiatry	Article	Final	All Open Access, Gold, Green	Scopus	2-s2.0-84875208598
Lam T.P., Lam K.F., Lam E.W.W., Ku Y.S.	55232643600;8948421200;54782903200;35768010600;	Attitudes of primary care physicians towards patients with mental illness in Hong Kong	2013	Asia-Pacific Psychiatry	5	1		E19	E28		28	10.1111/j.1758-5872.2012.00208.x	https://www.scopus.com/inward/record.uri?eid=2-s2.0-84874316173&doi=10.1111%2fj.1758-5872.2012.00208.x&partnerID=40&md5=5f5636932e5718bbe83ab5f6a1a6ca82	Department of Family Medicine and Primary Care, The University of Hong Kong, Hong Kong; Department of Statistics and Actuarial Science, The University of Hong Kong, Hong Kong; Department of Psychiatry, The University of Hong Kong, Hong Kong	Lam, T.P., Department of Family Medicine and Primary Care, The University of Hong Kong, Hong Kong; Lam, K.F., Department of Statistics and Actuarial Science, The University of Hong Kong, Hong Kong; Lam, E.W.W., Department of Family Medicine and Primary Care, The University of Hong Kong, Hong Kong, Department of Psychiatry, The University of Hong Kong, Hong Kong; Ku, Y.S., Department of Family Med…	Introduction: This study aims to describe the attitudes of primary care physicians towards mental health patients in Hong Kong, especially to examine the doctors' views on schizophrenia and depression, and the influence of their demographic variables. Methods: A questionnaire developed by the research team was sent to members of Hong Kong College of Family Physicians. Potential respondents were a…	Attitude; Depression; Family physician; Primary care; Schizophrenia	article; clinical assessment; depression; female; general practitioner; health care personnel; Hong Kong; hospital physician; human; Likert scale; male; mental disease; mental health; physician attitude; priority journal; schizophrenia; structured questionnaire; attitude; depression; family physician; primary care; schizophrenia; Attitude of Health Personnel; Clinical Competence; Demography; Depr…												Angermeyer, M.C., Matschinger, H., Public beliefs about schizophrenia and depression: similarities and differences (2003) Soc Psychiatry Psychiatr Epidemiol, 38, pp. 526-534; Arkar, H., Eker, D., Influence of having a hospitalized mentally ill member in the family on attitudes toward mental patients in Turkey (1992) Soc Psychiatry Psychiatr Epidemiol, 27, pp. 151-155; Baker, J.A., Richards, D.A.,…	Lam, T.P.; Department of Family Medicine and Primary Care, 3/F, Ap Lei Chau Clinic, 161 Main Street, Ap Lei Chau, Hong Kong; email: tplam@hku.hk								17585864			23857792	English	Asia-Pacific Psychiatry	Article	Final	All Open Access, Bronze	Scopus	2-s2.0-84874316173
Loch A.A., Hengartner M.P., Guarniero F.B., Lawson F.L., Wang Y.-P., Gattaz W.F., Rössler W.	55883215800;50161568100;36959658600;54380352900;8576812100;34569066200;7004584290;	The more information, the more negative stigma towards schizophrenia: Brazilian general population and psychiatrists compared	2013	Psychiatry Research	205	3		185	191		27	10.1016/j.psychres.2012.11.023	https://www.scopus.com/inward/record.uri?eid=2-s2.0-84873522152&doi=10.1016%2fj.psychres.2012.11.023&partnerID=40&md5=075c06a9e62099caa14d8533e54ed9b8	Department and Institute of Psychiatry, School of Medicine, University of São Paulo, Brazil; Psychiatric University Hospital Zurich, Department of General and Social Psychiatry, Zurich, Switzerland; Collegium Helveticum, A Joint Research Inst. between the Univ. of Zurich and the Swiss Federal Inst. of Technology, Zurich, Switzerland	Loch, A.A., Department and Institute of Psychiatry, School of Medicine, University of São Paulo, Brazil; Hengartner, M.P., Psychiatric University Hospital Zurich, Department of General and Social Psychiatry, Zurich, Switzerland; Guarniero, F.B., Department and Institute of Psychiatry, School of Medicine, University of São Paulo, Brazil; Lawson, F.L., Department and Institute of Psychiatry, School…	Findings on stigmatizing attitudes toward individuals with schizophrenia have been inconsistent in comparisons between mental health professionals and members of the general public. In this regard, it is important to obtain data from understudied sociocultural settings, and to examine how attitudes toward mental illness vary in such settings. Nationwide samples of 1015 general population individu…	Mental health professionals; Prejudice; Psychosis; Social distance; Stereotype	adult; age distribution; article; Brazil; controlled study; demography; female; health care policy; health education; human; male; medical information system; mental health care; population research; priority journal; psychiatry; schizophrenia; sex difference; social distance; social psychology; stereotypy; stigma; vignette; Adult; Attitude of Health Personnel; Attitude to Health; Brazil; Female;…												Alexander, L.A., Link, B.G., The impact of contact on stigmatizing attitudes toward people with mental illness (2003) Journal of Mental Health, 12 (3), pp. 271-289; Angermeyer, M.C., Beck, M., Matschinger, H., Determinants of the public's preference for social distance from people with schizophrenia (2003) Canadian Journal of Psychiatry, 48, pp. 663-668; Angermeyer, M.C., Matschinger, H., The ste…	Loch, A.A.; Laboratório de Investigação Médica 27 (LIM-27), 785 - 3o andar, ala norte, sala 1; São Paulo, SP, CEP 054030-000, Brazil; email: alexandre.loch@usp.br								1651781		PSRSD	23266022	English	Psychiatry Res.	Article	Final		Scopus	2-s2.0-84873522152
Vendsborg P., Bratbo J., Dannevang A., Hagedorn-Møller J., Kistrup K., Lindhardt A., Nordentoft M.	7003955967;55873228700;55874440700;55905986700;6602825213;7004926110;7006191523;	Staff attitudes towards patients with schizophrenia	2013	Danish Medical Journal	60	10	A4710				8		https://www.scopus.com/inward/record.uri?eid=2-s2.0-84885033729&partnerID=40&md5=f48fd493a121a8ba90bdee7f6dcd01cd	Danish Mental Health Fund, Copenhagen, Denmark; ONE OF US, Copenhagen, Denmark; Psychiatric Centre, Copenhagen, Denmark; Psychiatric Centre, Frederiksberg, Denmark	Vendsborg, P., Danish Mental Health Fund, Copenhagen, Denmark; Bratbo, J., ONE OF US, Copenhagen, Denmark; Dannevang, A., ONE OF US, Copenhagen, Denmark; Hagedorn-Møller, J., ONE OF US, Copenhagen, Denmark; Kistrup, K., Psychiatric Centre, Frederiksberg, Denmark; Lindhardt, A., Psychiatric Centre, Copenhagen, Denmark; Nordentoft, M., Psychiatric Centre, Copenhagen, Denmark	Introduction: Stigmatizing attitudes have been reported in international studies among staff in psychiatry. The authors wanted to investigate if this was the case in Denmark. Material and methods: A survey of attitudes among staff at two psychiatric units in Copenhagen was performed using the Mental Illness: Clinicians' Attitudes scales. The scales have 16 questions to which another four question…		article; attitude to illness; female; health care personnel; health care survey; health personnel attitude; human; male; psychiatry; public health problem; questionnaire; schizophrenia; scoring system; social psychology												Arboleda-Flórez, J., The rights of a powerless legion (2008) Understanding the stigma of mental illness, pp. 1-17+67. , In: Arbolede-Flóres J, Sartorius N, eds, Chichester: Wiley; Thornicroft, G., (2007) Shunned: Discrimination against people with mental illness, , Oxford: Oxford University Press; Thornicroft, G., Rose, D., Kassam, A., Stigma: Ignorance, prejudice or discrimination? (2007) Br J P…	Vendsborg, P.; Psykiatrifonden - Innovation, Hejrevej 43, 2400 Copenhagen NV, Denmark; email: pbv@psyknet.dk			Danish Medical Association					22451919			24083525	English	Dan. Med. J.	Article	Final		Scopus	2-s2.0-84885033729
Bulbulia T., Laher S.	55790993500;19337619000;	Exploring the role of Islam in perceptions of mental illness in a sample of Muslim psychiatrists based in Johannesburg	2013	South African Journal of Psychiatry	19	2		52	54		11	10.7196/SAJP.396	https://www.scopus.com/inward/record.uri?eid=2-s2.0-84880076107&doi=10.7196%2fSAJP.396&partnerID=40&md5=3f8163fe52b3d5cec374ef94ea9a594b	Department of Psychology, University of the Witwatersrand, Johannesburg, South Africa	Bulbulia, T., Department of Psychology, University of the Witwatersrand, Johannesburg, South Africa; Laher, S., Department of Psychology, University of the Witwatersrand, Johannesburg, South Africa	Background. Western definitions of, and approaches to mental illness have been critiqued for their lack of incorporation of cultural and spiritual elements. Objective. To explore perceptions of mental illness, particularly in terms of the role of Islam in the understanding of mental illness among South African Muslim psychiatrists practising in Johannesburg. Methods. Using a qualitative design, s…		article; attitude to health; clinical practice; cultural competence; cultural factor; ethnicity; health belief; herbal medicine; human; mental disease; moslem; perception; psychiatrist; religion; residency education; semi structured interview; traditional healer												(2004) Diagnostic and Statistical Manual of Mental Disorders, , American Psychiatric Association, 4th ed. Washington, DC: American Psychiatric Association; (2011) The International Classification of Diseaseas (ICD-10) Classification of Mental and Behavioural Disorders, , http://www.who.int/classifications/icd/en/GRNBOOK.pdf, World Health Organization, (accessed 15 October); Ally, Y., Laher, S., S…	Laher, S.; Department of Psychology, , Johannesburg, South Africa; email: sumaya.laher@wits.ac.za			AOSIS (pty) Ltd					16089685		SSAJH		English	S. Afr. J. Psychiatry	Article	Final	All Open Access, Gold	Scopus	2-s2.0-84880076107
Jones W.R., Saeidi S., Morgan J.F.	36523140500;54893997900;7404508926;	Knowledge and attitudes of psychiatrists towards eating disorders	2013	European Eating Disorders Review	21	1		84	88		37	10.1002/erv.2155	https://www.scopus.com/inward/record.uri?eid=2-s2.0-84870917235&doi=10.1002%2ferv.2155&partnerID=40&md5=ea8174ed44ac4f6a6ec7a698bf02f257	Yorkshire Centre for Eating Disorders, Leeds Partnerships NHS Foundation Trust, Leeds, United Kingdom; Craven Centre, Bradford District Care Trust, Skipton, United Kingdom; Division of Mental Health, St. George's University London, London, United Kingdom	Jones, W.R., Yorkshire Centre for Eating Disorders, Leeds Partnerships NHS Foundation Trust, Leeds, United Kingdom, Craven Centre, Bradford District Care Trust, Skipton, United Kingdom; Saeidi, S., Yorkshire Centre for Eating Disorders, Leeds Partnerships NHS Foundation Trust, Leeds, United Kingdom; Morgan, J.F., Yorkshire Centre for Eating Disorders, Leeds Partnerships NHS Foundation Trust, Leed…	Objective This study examined the eating disorder mental health literacy of psychiatrists. Method A sample of psychiatrists completed a questionnaire measuring knowledge of and attitudes towards eating disorders. Knowledge questions were based on the academic literature, standard diagnostic criteria and national guidelines on the management of eating disorders. Attitude items covered beliefs abou…	anorexia nervosa; bulimia nervosa; mental health literacy; psychiatrists	article; attitude; cognitive therapy; eating disorder; female; health practitioner; human; knowledge; male; medical education; mental health service; practice guideline; psychiatrist; psychodynamics; Anorexia Nervosa; Attitude of Health Personnel; Bulimia Nervosa; Clinical Competence; Eating Disorders; Female; Humans; Male; Psychiatry												Album, D., Westin, S., Do diseases have a prestige hierarchy? A survey among physicians and medical students (2008) Social Science & Medicine, 66, pp. 182-188; (2000) Diagnostic and Statistical Manual of Mental Disorders-text Revision (DSM-IV-TR), , American Psychiatric Association. (4th edn) Washington, DC: American Psychiatric Association; Bass, C., Peveler, R., House, A., Somatoform disorders:…	Jones, W.R.; ST5 in Psychiatry, York Road, Leeds LS14 6WB, United Kingdom; email: wrjones@doctors.org.uk								10724133		EEDRE	23350077	English	Eur. Eating Disord. Rev.	Article	Final		Scopus	2-s2.0-84870917235
Artzi-Medvedik R., Chertok I.R.A., Romem Y.	54400019600;7003314323;6701741792;	Nurses' attitudes towards breastfeeding among women with schizophrenia in southern Israel	2012	Journal of Psychiatric and Mental Health Nursing	19	8		702	708		1	10.1111/j.1365-2850.2011.01846.x	https://www.scopus.com/inward/record.uri?eid=2-s2.0-84865603951&doi=10.1111%2fj.1365-2850.2011.01846.x&partnerID=40&md5=e19d81fb63560be6dd6ace1b465d819b	Nursing Department, Faculty of Health Sciences, Ben-Gurion University of the Negev (BGU), Beersheva, Israel; Department of Health Promotion, School of Nursing, West Virginia University, Morgantown, WV, United States; Faculty of Health Sciences, Ben-Gurion University of the Negev (BGU), Beersheva, Israel	Artzi-Medvedik, R., Nursing Department, Faculty of Health Sciences, Ben-Gurion University of the Negev (BGU), Beersheva, Israel; Chertok, I.R.A., Department of Health Promotion, School of Nursing, West Virginia University, Morgantown, WV, United States; Romem, Y., Faculty of Health Sciences, Ben-Gurion University of the Negev (BGU), Beersheva, Israel	Breastfeeding is the best source of nutrition for infants. Approximately half of women with schizophrenia become mothers, yet the issue of breastfeeding is often overlooked by the health professional community. The aim of this study was to survey attitudes among registered nurses regarding breastfeeding by schizophrenic women. Cross-sectional descriptive design was used involving a sample of nurs…	Breastfeeding; Nurses' attitudes; Schizophrenia	adult; article; attitude to health; breast feeding; female; health personnel attitude; human; Israel; methodology; nurse attitude; nurse patient relationship; psychiatric nursing; psychological aspect; questionnaire; schizophrenia; socioeconomics; Adult; Attitude of Health Personnel; Breast Feeding; Female; Health Knowledge, Attitudes, Practice; Humans; Israel; Nurse's Role; Nurse-Patient Relatio…												Ajzen, I., Nature and operation of attitudes (2001) Annual Reviews in Psychology, 52, pp. 27-58; Breastfeeding and the use of human milk (2005) Pediatrics, 115, pp. 496-506. , American Academy of Pediatrics () ; Use of psychiatric medications during pregnancy and lactation. ACOG Practice Bulletin. Clinical Management Guidelines for Obstetrician-Gynecologists (2008) Obstetrics and Gynecology, 111,…	Artzi-Medvedik, R.; Nursing Department, P.O. Box 653, Beersheva 84105, Israel; email: artzir@bgu.ac.il								13510126		JPMNE	22106954	English	J. Psychiatr. Ment. Health. Nurs.	Article	Final		Scopus	2-s2.0-84865603951
James B.O., Omoaregba J.O., Okogbenin E.O.	34879849500;34880547900;55331553900;	Stigmatising attitudes towards persons with mental illness: A survey of medical students and interns from Southern Nigeria	2012	Mental Illness	4	1		32	34		21	10.4081/mi.2012.e8	https://www.scopus.com/inward/record.uri?eid=2-s2.0-84864828818&doi=10.4081%2fmi.2012.e8&partnerID=40&md5=3b20f73b06091036b6cb10e881700480	Department of Clinical Services, Federal Psychiatric Hospital, Benin City, Nigeria; Department of Psychiatry, Faculty of Clinical Sciences, Ambrose Alli University, Ekpoma, Nigeria	James, B.O., Department of Clinical Services, Federal Psychiatric Hospital, Benin City, Nigeria; Omoaregba, J.O., Department of Clinical Services, Federal Psychiatric Hospital, Benin City, Nigeria; Okogbenin, E.O., Department of Psychiatry, Faculty of Clinical Sciences, Ambrose Alli University, Ekpoma, Nigeria	Stigmatising attitudes towards persons with mental illness are commonly reported among health professionals. Familiarity with mental illness has been reported to improve these attitudes. Very few studies have compared future medical doctors' attitudes toward types of mental illness, substance use disorders and physical illness. A cross-sectional survey of 5th and 6th year medical students as well…	Doctors; Medical students; Mental illness; Stigma	acquired immune deficiency syndrome; adult; article; cross-sectional study; depression; diabetes mellitus; female; human; Human immunodeficiency virus infection; male; medical student; mental disease; Nigeria; questionnaire; resident; schizophrenia; stigma; student attitude												Conner, K.O., Copeland, V.C., Grote, N.K., Mental health treatment seeking among older adults with depression: the impact of stigma and race (2010) Am J Geriatr Psychiatry, 18, pp. 531-543; Sartorius, N., Gaebel, W., Cleveland, H.R., WPA guidance on how to combat stigmatization of psychiatry and psychiatrists (2010) World Psychiatry, 9, pp. 131-144; Aghukwa, N.C., Health professionals' familiarit…	James, B.O.; Department of Clinical Services, P.M.B 1108, Benin City, Edo State, Nigeria; email: bawojames@yahoo.com								20367457				English	Ment. Illn.	Article	Final	All Open Access, Gold, Green	Scopus	2-s2.0-84864828818
Blundell J., Wittkowski A., Wieck A., Hare D.J.	55203502300;6506576673;7007079913;7102709078;	Using the Repertory Grid Technique to Examine Nursing Staff's Construal of Mothers with Mental Health Problems	2012	Clinical Psychology and Psychotherapy	19	3		260	269		11	10.1002/cpp.747	https://www.scopus.com/inward/record.uri?eid=2-s2.0-84860434140&doi=10.1002%2fcpp.747&partnerID=40&md5=a0bd55fe8a53807b91ad577fe21d2a4f	Royal Manchester Children's Hospital, Central Manchester and Manchester Children's NHS Trust, Manchester, United Kingdom; Division of Clinical Psychology, School of Psychological Sciences, University of Manchester, Manchester, United Kingdom; Department of Psychiatry, Manchester Mental Health and Social Care Trust, Manchester, United Kingdom	Blundell, J., Royal Manchester Children's Hospital, Central Manchester and Manchester Children's NHS Trust, Manchester, United Kingdom; Wittkowski, A., Division of Clinical Psychology, School of Psychological Sciences, University of Manchester, Manchester, United Kingdom; Wieck, A., Department of Psychiatry, Manchester Mental Health and Social Care Trust, Manchester, United Kingdom; Hare, D.J., D…	Background: This study explored the attitudes of psychiatric nursing staff towards mothers with mental health difficulties. Working with mothers experiencing mental health problems can evoke negative reactions in staff that activate value-laden beliefs regarding the capacity of these women to care for their infants, which could diminish the provision of optimal care and treatment for patients. Me…	Mental health; Mother and baby unit; Mothers; Repertory grid; Staff attitudes	adult; article; decision making; female; health personnel attitude; human; mental disease; middle aged; mother; nurse patient relationship; nursing staff; psychiatric nursing; psychological aspect; questionnaire; United Kingdom; Adult; Attitude of Health Personnel; England; Female; Humans; Judgment; Mental Disorders; Middle Aged; Mothers; Nurse-Patient Relations; Nursing Staff; Psychiatric Nursin…												Apfel, R., Handel, M., (1993) Madness and loss of motherhood: Sexuality, reproduction and long-term mental illness, , Washington, DC: American Psychiatric Press, Inc; Björklund, L., The repertory grid technique: Making tacit knowledge explicit (2008) Researching technology education: Methods and techniques, , H. Middleton (Ed.), Rotterdam: Sense Publishers; Bowers, L., Carr-Walker, P., Allan, T.,…	Wittkowski, A.; Division of Clinical Psychology, 2nd Floor Zochonis Building, Brunswik Street, Manchester M13 9PL, United Kingdom; email: anja.wittkowski@manchester.ac.uk								10633995		CPPSE	21370318	English	Clin. Psychol. Psychother.	Article	Final		Scopus	2-s2.0-84860434140
Ngako K.J., Van Rensburg E.S., Mataboge S.M.	56123803000;57212328181;56426568200;	Psychiatric nurse practitioners' experiences of working with mental health care users presenting with acute symptoms	2012	Curationis	35	1		44			7	10.4102/curationis.v35i1.44	https://www.scopus.com/inward/record.uri?eid=2-s2.0-84962638034&doi=10.4102%2fcurationis.v35i1.44&partnerID=40&md5=4d33146cacc14700ae05472fa0c6890f	Department of Nursing, University of Pretoria, South Africa. Kgalabi.Ngako@mrc.ac.za, South Africa	Ngako, K.J., Department of Nursing, University of Pretoria, South Africa. Kgalabi.Ngako@mrc.ac.za, South Africa; Van Rensburg, E.S., Department of Nursing, University of Pretoria, South Africa. Kgalabi.Ngako@mrc.ac.za, South Africa; Mataboge, S.M., Department of Nursing, University of Pretoria, South Africa. Kgalabi.Ngako@mrc.ac.za, South Africa	Psychiatric nurse practitioners (PNPs) working with mental health care users presenting with acute symptoms work in a complex environment. This environment is characterised by mental health care users who may present with a history of violence, sexual assault and substance misuse. The objectives of this study were twofold: firstly, to explore and describe the experiences of PNPs working with ment…		health personnel attitude; human; information processing; mental health; nurse practitioner; qualitative research; South Africa; work; Attitude of Health Personnel; Focus Groups; Humans; Mental Health; Nurse Practitioners; Qualitative Research; South Africa; Work																					22236279			23327763	English	Curationis	Article	Final	All Open Access, Gold, Green	Scopus	2-s2.0-84962638034
Linden M., Kavanagh R.	9746527000;52563604400;	Attitudes of qualified vs. student mental health nurses towards an individual diagnosed with schizophrenia	2012	Journal of Advanced Nursing	68	6		1359	1368		50	10.1111/j.1365-2648.2011.05848.x	https://www.scopus.com/inward/record.uri?eid=2-s2.0-84860341289&doi=10.1111%2fj.1365-2648.2011.05848.x&partnerID=40&md5=508943dfd525c22376de83f0479d68fa	School of Nursing and Midwifery, Queen's University of Belfast, United Kingdom; Donegal Mental Health Service, Letterkenny, Ireland	Linden, M., School of Nursing and Midwifery, Queen's University of Belfast, United Kingdom; Kavanagh, R., Donegal Mental Health Service, Letterkenny, Ireland	Aim. This paper is the report of a study which sought to compare the attitudes held by student and qualified mental health nurses towards individuals with schizophrenia in the Republic of Ireland. Background. Media portrayals of individuals with schizophrenia often include images of aggression and violence. With global initiatives aimed at reducing the stigma and exclusion associated with mental …	Mental illness; Nurse attitudes; Schizophrenia; Social interaction													Angermeyer, M.C., Schulze, B., Reinforcing stereotypes: how the focus on forensic cases in news reporting may influence public attitudes towards the mentally ill (2001) International Journal of Law and Psychiatry, 24, pp. 469-486; Arnetz, J.E., Arnetz, B.B., Violence towards health care staff and possible effects on the quality of patient care (2001) Social Science and Medicine, 52, pp. 417-427; …	Linden, M.; School of Nursing and Midwifery, United Kingdom; email: m.linden@qub.ac.uk			Blackwell Publishing Ltd					3092402		JANUD		English	J. Adv. Nurs.	Article	Final		Scopus	2-s2.0-84860341289
Kapungwe A., Cooper S., Mayeya J., Mwanza J., Mwape L., Sikwese A., Lund C., Flisher A.J., Agossou T., Drew N., Faydi E., Funk M., Bhana A., Doku V., Green A., Omar M., Kigozi F., Knapp M., Mulutsi E.N., Ndyanabangi S.Z., Ofori-Atta A., Osei A., Petersen I.	6506937742;57184876900;6506002642;36610512300;36610540300;36610916500;7102278216;56240383100;24400764300;12647114900;24779504900;8568685900;6603555864;6602404946;26643161500;7102131257;16199521800;7202388606;55061160500;6507509765;26029196400;26637773100;7102215276;	Attitudes of primary health care providers towards people with mental illness: Evidence from two districts in Zambia	2011	African Journal of Psychiatry (South Africa)	14	4		290	297		33	10.4314/ajpsy.v14i4.6	https://www.scopus.com/inward/record.uri?eid=2-s2.0-84857855766&doi=10.4314%2fajpsy.v14i4.6&partnerID=40&md5=53e02f1a2c0a7272dc0b177b1860c5d6	Department of Social Development Studies, Demography Division, University of Zambia, Lusaka, Zambia; Department of Psychiatry and Mental Health, University of Cape Town, South Africa; Ministry of Health, Zambia; Department of Psychiatry, Chainama College of Health Sciences, University of Zambia, Lusaka, Zambia; University of Cape Town, South Africa; World Health Organization, South Africa; Human …	Kapungwe, A., Department of Social Development Studies, Demography Division, University of Zambia, Lusaka, Zambia; Cooper, S., Department of Psychiatry and Mental Health, University of Cape Town, South Africa; Mayeya, J., Ministry of Health, Zambia, Ministry of Health, Zambia; Mwanza, J., Department of Social Development Studies, Demography Division, University of Zambia, Lusaka, Zambia; Mwape, L…	Objective: The aim of this study was to explore health care providers' attitudes towards people with mental illness within two districts in Zambia. It sought to document types of attitudes of primary health care providers towards people suffering from mental illness and possible predictors of such attitudes. This study offers insights into how health care providers regard people with mental illne…	Discrimination; Mental health; Primary health care givers; Stigma	adult; aged; article; attitude to illness; controlled study; female; health personnel attitude; human; integrated health care system; lowest income group; male; mental disease; mental health; mental health service; pilot study; primary health care; social discrimination; social stigma; structured questionnaire; Zambia; Adult; Age Distribution; Aged; Attitude of Health Personnel; Female; Health Pe…												Kleinman, A., Culture and illness: A question of models (1977) Cult Med Psychiatry, 1, pp. 229-231; Kleinman, A., Depression, somatization and the " new cross-cultural Psychiatry" (1977) Social Science and Medicine, 11, pp. 3-10; Ng, C.H., The stigma of mental illness in Asian cultures (1997) Aus N Z J Psychiatry, 31, pp. 382-390; Lauber, C., Rossler, W., Stigma towards people with mental illness…	Kapungwe, A.; University of Zambia, P.O. Box 32379, Lusaka, Zambia; email: kapungweaugustus@yahoo.com								19948220			22038427	English	Afr. J. Psychiatry (South Africa)	Article	Final	All Open Access, Bronze, Green	Scopus	2-s2.0-84857855766
Bodner E., Cohen-Fridel S., Iancu I.	35561317600;29667549600;7005225217;	Staff attitudes toward patients with borderline personality disorder	2011	Comprehensive Psychiatry	52	5		548	555		55	10.1016/j.comppsych.2010.10.004	https://www.scopus.com/inward/record.uri?eid=2-s2.0-80051914069&doi=10.1016%2fj.comppsych.2010.10.004&partnerID=40&md5=b2906ed125152ccf5e3f71bf84f48593	Interdisciplinary Department of Social Sciences, Bar-Ilan University, Ramat-Gan, 52900, Israel; School of Education, Bar-Ilan University, Ramat-Gan, 52900, Israel; Beer Yaakov Hospital, POB 1, Beer Yaakov, 70350, Israel; Sackler School of Medicine, Tel Aviv University, Tel Aviv, Israel	Bodner, E., Interdisciplinary Department of Social Sciences, Bar-Ilan University, Ramat-Gan, 52900, Israel; Cohen-Fridel, S., Interdisciplinary Department of Social Sciences, Bar-Ilan University, Ramat-Gan, 52900, Israel, School of Education, Bar-Ilan University, Ramat-Gan, 52900, Israel; Iancu, I., Beer Yaakov Hospital, POB 1, Beer Yaakov, 70350, Israel, Sackler School of Medicine, Tel Aviv Univ…	Objective: Our aims were (1) to develop 2 inventories for the measurement of cognitive and emotional attitudes toward borderline personality disorder (BPD) patients and their treatment and (2) to use these tools to understand and compare attitudes of psychiatrists, psychologists, and nurses toward BPD patients. Method: Two lists of items referring to cognitive (47 items) and emotional attitudes (…		adult; aged; article; Borderline Patients Emotional Attitudes Inventory; borderline state; BPD Cognitive Attitudes and Treatment Inventory; cognition; decision making; doctor patient relation; emotional stress; emotionality; empathy; female; Functional Assessment Inventory; health care personnel management; health personnel attitude; human; human experiment; major clinical study; male; mental hea…												Swartz, M., Blazer, D., George, L., Winfield, I., Estimating the prevalence of borderline personality disorder in the community (1990) Journal of Personality Disorders, 4 (3), pp. 257-272; Cleary, M., Siegfried, N., Walter, G., Experience, knowledge and attitudes of mental health staff regarding clients with a borderline personality disorder (2002) Int J Ment Health Nurs, 11, pp. 186-191; Gallop,…	Iancu, I.; Beer Yaakov Hospital, POB 1, Beer Yaakov, 70350, Israel; email: iulian1@bezeqint.net								0010440X		COPYA	21130423	English	Compr. Psychiatry	Article	Final		Scopus	2-s2.0-80051914069
Stromwall L.K., Holley L.C., Bashor K.E.	6701896944;8425048800;36503579700;	Stigma in the mental health workplace: Perceptions of peer employees and clinicians	2011	Community Mental Health Journal	47	4		472	481		3	10.1007/s10597-010-9349-6	https://www.scopus.com/inward/record.uri?eid=2-s2.0-80053911273&doi=10.1007%2fs10597-010-9349-6&partnerID=40&md5=18341fdbe82d45876c4a7745eb96eb5f	School of Social Work, College of Public Programs, Arizona State University, 411 N. Central Ave., Phoenix, AZ 85004, United States; Office of Individual and Family Affairs, Division of Behavioral Health Services, Arizona Department of Health Services, 150 N. 18th Ave, Phoenix, AZ 85007, United States	Stromwall, L.K., School of Social Work, College of Public Programs, Arizona State University, 411 N. Central Ave., Phoenix, AZ 85004, United States; Holley, L.C., School of Social Work, College of Public Programs, Arizona State University, 411 N. Central Ave., Phoenix, AZ 85004, United States; Bashor, K.E., Office of Individual and Family Affairs, Division of Behavioral Health Services, Arizona D…	Informed by a structural theory of workplace discrimination, mental health system employees' perceptions of mental health workplace stigma and discrimination against service recipients and peer employees were investigated. Fifty-one peer employees and 52 licensed behavioral health clinicians participated in an online survey. Independent variables were employee status (peer or clinician), gender, …	Clinician; Mental health workplace; Peer; Perceived discrimination; Stigma	adult; article; female; health care personnel; health personnel attitude; human; male; mental health service; middle aged; peer group; perception; perceptive discrimination; psychological aspect; social psychology; United States; workplace; Adult; Attitude of Health Personnel; Discrimination (Psychology); Female; Health Personnel; Humans; Male; Mental Health Services; Middle Aged; Peer Group; Per…												Angell, B., Cooke, A., Kovac, K., First person accounts of stigma (2005) On the Stigma of Mental Illness: Practical Strategies for Research and Social Change, pp. 69-98. , P. W. Corrigan (Ed.), Washington DC: American Psychological Association; Banerjee, R., An examination of factors affecting perception of workplace discrimination (2008) Journal of Labor Research, 29, pp. 380-401; Banks, K.H., K…	Stromwall, L.K.; School of Social Work, 411 N. Central Ave., Phoenix, AZ 85004, United States; email: stromwall@asu.edu								103853		CMHJA	20886293	English	Community Ment. Health J.	Article	Final		Scopus	2-s2.0-80053911273
Gilchrist G., Moskalewicz J., Slezakova S., Okruhlica L., Torrens M., Vajd R., Baldacchino A.	56249879600;55985953100;24923773900;6603286423;7006681890;57225241710;6603786612;	Staff regard towards working with substance users: A European multi-centre study	2011	Addiction	106	6		1114	1125		102	10.1111/j.1360-0443.2011.03407.x	https://www.scopus.com/inward/record.uri?eid=2-s2.0-79955919808&doi=10.1111%2fj.1360-0443.2011.03407.x&partnerID=40&md5=e175abc92b88261335abfe593f5efcba	Substance Use Disorders Research Group, Institut Municipal d'Investigació Mèdica (IMIM), Hospital del Mar, Barcelona, Spain	Gilchrist, G., Substance Use Disorders Research Group, Institut Municipal d'Investigació Mèdica (IMIM), Hospital del Mar, Barcelona, Spain; Moskalewicz, J., Substance Use Disorders Research Group, Institut Municipal d'Investigació Mèdica (IMIM), Hospital del Mar, Barcelona, Spain; Slezakova, S., Substance Use Disorders Research Group, Institut Municipal d'Investigació Mèdica (IMIM), Hospital del …	Aims To compare regard for working with different patient groups (including substance users) among different professional groups in different health-care settings in eight European countries. Design A multi-centre, cross-sectional comparative study. Setting Primary care, general psychiatry and specialist addiciton services in Bulgaria, Greece, Italy, Poland, Scotland, Slovakia, Slovenia and Spain…	Alcohol users; Cross-sectional study; Drug users; Europe; General psychiatry; Medical Condition Regard Scale; Primary care; Specialist addiction services; Staff attitudes	addiction; adolescent; adult; alcoholism; analysis of variance; article; attitude to health; clinical trial; comparative study; cross-sectional study; depression; diabetes mellitus; drug use; Europe; female; health care delivery; health personnel attitude; human; human relation; male; medical profession; mental health service; middle aged; multicenter study; primary health care; psychological asp…												Moodley-Kunnie, T., Attitudes and perceptions of health professionals toward substance use disorders and substance-dependent individuals (1988) Int J Addict, 23, pp. 469-475; Deehan, A., Taylor, C., Strang, J., The general practitioner, the drug misuser, and the alcohol misuser: major differences in general practitioner activity, therapeutic commitment, and 'shared care' proposals (1997) Br J Gen…	Gilchrist, G.; Substance Use Disorders Research Group, C/Dr Aiguader 88, 08003 Barcelona, Spain; email: ggilchrist@imim.es								9652140		ADICE	21320230	English	Addiction	Article	Final		Scopus	2-s2.0-79955919808
Hori H., Richards M., Kawamoto Y., Kunugi H.	15753924400;15754623300;35746676100;7004544595;	Attitudes toward schizophrenia in the general population, psychiatric staff, physicians, and psychiatrists: A web-based survey in Japan	2011	Psychiatry Research	186	3-Feb		183	189		57	10.1016/j.psychres.2010.08.019	https://www.scopus.com/inward/record.uri?eid=2-s2.0-79952360652&doi=10.1016%2fj.psychres.2010.08.019&partnerID=40&md5=e71ab8837c10b4bf3c9b08c280c827a2	Department of Mental Disorder Research, National Institute of Neuroscience, National Center of Neurology and Psychiatry, 4-1-1, Ogawahigashi, Kodaira, Tokyo, 187-8502, Japan; Albany Medical College, Albany, NY 12208, United States; Fulbright Foundation, New York, NY 10025, United States; CREST, JST (Japan Science and Technology Agency), Saitama, 332-0012, Japan	Hori, H., Department of Mental Disorder Research, National Institute of Neuroscience, National Center of Neurology and Psychiatry, 4-1-1, Ogawahigashi, Kodaira, Tokyo, 187-8502, Japan, Albany Medical College, Albany, NY 12208, United States; Richards, M., Department of Mental Disorder Research, National Institute of Neuroscience, National Center of Neurology and Psychiatry, 4-1-1, Ogawahigashi, K…	Little is known about possible differences in the attitudes toward schizophrenia between the general public and various healthcare professionals. After screening for the study enrollment, 197 subjects in the general population, 100 psychiatric staff (other than psychiatrists), 112 physicians (other than psychiatrists) and 36 psychiatrists were enrolled in a web-based survey using an Internet-base…	Attitude toward mental illness; Schizophrenia; Stigma; Web-based survey	adult; article; attitude to mental illness; controlled study; female; health care personnel; health personnel attitude; human; Internet; Japan; male; physician attitude; priority journal; psychiatrist; questionnaire; schizophrenia; stigma; Adult; Analysis of Variance; Attitude of Health Personnel; Community Health Planning; Female; Health Surveys; Humans; Internet; Japan; Male; Middle Aged; Physi…					Japan Society for the Promotion of Science, JSPS: 23791372	We are grateful to Prof. Alp Uçok for his approval for the back-translated version of the questionnaire. This study was funded by the Fulbright Foundation (M.R.). This study was also supported by Grant-in-Aid for Young Scientists (Start-up) from the Japan Society for the Promotion of Science (JSPS) (H.H.), Health and Labor Sciences Research Grants (Research on Psychiatric and Neurological Disease…						Angermeyer, M.C., Breier, P., Dietrich, S., Kenzine, D., Matschinger, H., Public attitudes toward psychiatric treatment. An international comparison (2005) Social Psychiatry and Psychiatric Epidemiology, 40, pp. 855-864; Arvaniti, A., Samakouri, M., Kalamara, E., Bochtsou, V., Bikos, C., Livaditis, M., Health service staff's attitudes towards patients with mental illness (2009) Social Psychiatry …	Hori, H.; Department of Mental Disorder Research, 4-1-1, Ogawahigashi, Kodaira, Tokyo, 187-8502, Japan; email: hori@ncnp.go.jp								1651781		PSRSD	20846728	English	Psychiatry Res.	Article	Final		Scopus	2-s2.0-79952360652
Loch A.A., Hengartner M.P., Guarniero F.B., Lawson F.L., Wang Y.-P., Gattaz W.F., Rössler W.	55883215800;50161568100;36959658600;54380352900;8576812100;34569066200;7004584290;	Psychiatrists' stigma towards individuals with schizophrenia [O estigma atribuído pelos psiquiatras aos indivíduos com esquizofrenia]	2011	Revista de Psiquiatria Clinica	38	5		173	177		15	10.1590/S0101-60832011000500001	https://www.scopus.com/inward/record.uri?eid=2-s2.0-80054724253&doi=10.1590%2fS0101-60832011000500001&partnerID=40&md5=249b1d5ef08cd29d0f6d265c53beb535	Departamento e Instituto de Psiquiatria, Faculdade de Medicina, Universidade de São Paulo (FMUSP), Brazil; Psychiatric University Hospital Zurich, Departamento de Psiquiatria Geral e Social, Zurich, Switzerland; Collegium Helveticum, A joint Research Institute between the University of Zurich, Swiss Federal Institute of Technology, Zurich, Switzerland	Loch, A.A., Departamento e Instituto de Psiquiatria, Faculdade de Medicina, Universidade de São Paulo (FMUSP), Brazil; Hengartner, M.P., Psychiatric University Hospital Zurich, Departamento de Psiquiatria Geral e Social, Zurich, Switzerland; Guarniero, F.B., Departamento e Instituto de Psiquiatria, Faculdade de Medicina, Universidade de São Paulo (FMUSP), Brazil; Lawson, F.L., Departamento e Inst…	Background: Literature on how the general population stigmatizes individuals with mental disorders has increased considerably over the last decades. But the question remains if psychiatrists also stigmatize their patients. Objective: The present study aimed to assess Brazilian psychiatrists' attitude towards individuals with schizophrenia. Methods: Out of the approximately 6,000 participants of t…	Mental health professionals; Prejudice; Schizophrenia; Social distance; Stereotypes; Stigma	psychotropic agent; article; drug tolerance; health personnel attitude; human; interview; psychiatrist; psychiatrist attitude; questionnaire; schizophrenia; social distance; social psychology; stereotypy; stigma												Sharac, J., McCrone, P., Clement, S., Thornicroft, G., The economic impact of mental health stigma and discrimination: A systematic review (2010) Epidemiol Psichiatr Soc, 19 (3), pp. 223-232; Corrigan, P.W., Shapiro, J.R., Measuring the impact of programs that challenge the public stigma of mental illness (2010) Clin Psychol Rev, 30 (8), pp. 907-922; Henderson, C., Thornicroft, G., Stigma and dis…	Loch, A. A.; Laboratório de Neurociências (LIM-27), Rua Dr. Ovídio Pires de Campos, 785, 05403-010 - São Paulo, SP, Brazil; email: alexandre.loch@usp.br			Universidade de Sao Paulo					1016083		RPCLF		English; Portuguese	Rev. Psiquiatr. Clin.	Article	Final	All Open Access, Gold, Green	Scopus	2-s2.0-80054724253
Norton J.L., Pommié C., Cogneau J., Haddad M., Ritchie K.A., Mann A.H.	8833743200;6507436961;6602160765;16024688900;7006483248;7201627833;	Beliefs and attitudes of French family practitioners toward depression: The impact of training in mental health	2011	International Journal of Psychiatry in Medicine	41	2		107	122		12	10.2190/PM.41.2.a	https://www.scopus.com/inward/record.uri?eid=2-s2.0-79955088690&doi=10.2190%2fPM.41.2.a&partnerID=40&md5=1adcd885e5d823ea8b33167a5cc72092	Inserm U1061, Hôpital La Colombière Pavillon 42, 39 avenue Charles Flahault, 34093 Montpellier Cedex 5, France; IRMG, France; King's College, London, United Kingdom	Norton, J.L., Inserm U1061, Hôpital La Colombière Pavillon 42, 39 avenue Charles Flahault, 34093 Montpellier Cedex 5, France; Pommié, C., Inserm U1061, Hôpital La Colombière Pavillon 42, 39 avenue Charles Flahault, 34093 Montpellier Cedex 5, France; Cogneau, J., IRMG, France; Haddad, M., King's College, London, United Kingdom; Ritchie, K.A., Inserm U1061, Hôpital La Colombière Pavillon 42, 39 ave…	Objective: To study, in a sample of French Family Practitioners (FPs), beliefs and attitudes toward depression and how they vary according to training received in mental health. Methods: The Depression Attitude Questionnaire (DAQ) was completed by 468 FPs from all regions of France, recruited by pharmaceutical company representatives to attend focus groups on the management of depression in gener…	attitudes; depression; family physicians; training in mental health	article; depression; France; general practitioner; health belief; human; medical education; mental health; physician attitude; questionnaire; Adult; Attitude of Health Personnel; Depressive Disorder; Education, Medical, Continuing; Family Practice; Female; France; Health Knowledge, Attitudes, Practice; Humans; Male; Mental Health Services; Middle Aged; Physicians, Family; Principal Component Anal…												A. Cooper, L., Brown, C., Vu, H.T., Palenchar, D.R., Gonzales, J.J., Ford, D.E., Powe, N.R., Primary care patients' opinions regarding the importance of various aspects of care for depression (2000) General Hospital Psychiatry, 22 (3), pp. 163-173. , DOI 10.1016/S0163-8343(00)00073-6, PII S0163834300000736; Link, B.G., Struening, E.L., Neese-Todd, S., Asmussen, S., Phelan, J.C., The consequences …	Norton, J. L.; Inserm U1061, 39 avenue Charles Flahault, 34093 Montpellier Cedex 5, France; email: joanna.norton@inserm.fr								912174		IJMED	21675343	English	Int. J. Psychiatry Med.	Article	Final	All Open Access, Green	Scopus	2-s2.0-79955088690
Black D.W., Blum N., Pfohl B., Mccormick B., Allen J., North C.S., Phillips K.A., Robins C., Siever L., Silk K.R., Williams J.B.W., Zimmerman M.	57205017103;7006713528;7003650286;18536568000;16229539900;7102686532;7201518294;7006544180;7006816945;7003717637;7409578417;7202495698;	Attitudes toward borderline personality disorder: A survey of 706 mental health clinicians	2011	CNS Spectrums	16	3					51	10.1017/s109285291200020x	https://www.scopus.com/inward/record.uri?eid=2-s2.0-79953007898&doi=10.1017%2fs109285291200020x&partnerID=40&md5=95609480c53f1596c46b1455ba893428	University of Iowa, United States; Department of Psychiatry, University of Texas Southwestern Medical Center, Dallas, United States; Warren Alpert Medical School of Brown University, United States; University Medical Center in Durham; Mount Sinai School of Medicine, New York, NY, United States; Department of Psychiatry, University of Michigan Health System in Ann Arbor; Clinical Development, at M…	Black, D.W., University of Iowa, United States; Blum, N., University of Iowa, United States; Pfohl, B., University of Iowa, United States; Mccormick, B., University of Iowa, United States; Allen, J., University of Iowa, United States; North, C.S., Department of Psychiatry, University of Texas Southwestern Medical Center, Dallas, United States; Phillips, K.A., Warren Alpert Medical School of Brown…	Objective: We sought to determine attitudes toward patients with borderline personality disorder (BPD) among mental health clinicians at nine academic centers in the United States. Methods: A self-report questionnaire was distributed to 706 mental health clinicians, including psychiatrists, psychiatry residents, social workers, nurses, and psychologists. Results: The study showed that most clinic…		article; attitude to mental illness; borderline state; controlled study; empathy; health personnel attitude; human; medical education; mental health care; optimism; priority journal; psychotherapy; questionnaire; self report; social worker; staff nurse; United States												Cleary, M., Siegfried, N., Walter, G., Experience, knowledge and attitudes of mental health staff regarding clients with a borderline personality disorder (2001) Int J Ment Health Nurs, 11, pp. 186-191; Lewis, G., Appleby, L., Personality disorder: The patients psychiatrists dislike (1988) Br J Psychiatry, 153, pp. 44-49; Markham, D., Trower, P., The effect of the psychiatric label "borderline pe…	Black, D. W.; University of Iowa, , Iowa City, IA 52242, United States; email: Donald-Black@uiowa.edu			Cambridge University Press					10928529		CNSPF		English	CNS Spectr.	Article	Final		Scopus	2-s2.0-79953007898
Ahmead M.K., Rahhal A.A., Baker J.A.	24536814600;36440400200;55469103400;	The attitudes of mental health professionals towards patients with mental illness in an inpatient setting in Palestine	2010	International Journal of Mental Health Nursing	19	5		356	362		16	10.1111/j.1447-0349.2010.00674.x	https://www.scopus.com/inward/record.uri?eid=2-s2.0-77956285495&doi=10.1111%2fj.1447-0349.2010.00674.x&partnerID=40&md5=675866111936b7348d9cc4761a2b9483	Faculty of Public Health, Community Mental Health Division, Al-Quds University, Jerusalem, Israel; Faculty of Dentistry, Arab-American University-Jenin, Jenin, Palestine; School of Nursing Midwifery and Social Work, The University of Manchester, Manchester, United Kingdom	Ahmead, M.K., Faculty of Public Health, Community Mental Health Division, Al-Quds University, Jerusalem, Israel; Rahhal, A.A., Faculty of Dentistry, Arab-American University-Jenin, Jenin, Palestine; Baker, J.A., School of Nursing Midwifery and Social Work, The University of Manchester, Manchester, United Kingdom	Culture plays a vital role in shaping public and professional attitudes towards mental illness. In Arab cultures negative attitudes toward patients experiencing mental illnesses are common. There is a lack of studies that investigate the attitudes of professionals towards patients in inpatient mental health settings. This study aimed to assess the attitudes of professionals towards patients with …	Acute mental health setting; Attitudes; Inpatient; Mental health professional; Nursing; Patient	adult; Arab; article; ethnology; female; health personnel attitude; human; human relation; male; mental disease; mental hospital; middle aged; Middle East; nursing; psychological aspect; social psychology; Adult; Arabs; Attitude of Health Personnel; Female; Hospitals, Psychiatric; Humans; Male; Mental Disorders; Middle Aged; Middle East; Prejudice; Professional-Patient Relations												Abdel-Latif, K., Belief and attitude towards mental illness in a group of male and female students (1989) Egyptian Psychology Journal, 11, pp. 103-117; Adewuya, A.O., Oguntade, A.A., Doctors' attitude towards people with mental illness in Western Nigeria (2007) Social Psychiatry and Psychiatric Epidemiology, 42, pp. 931-936; Aghanwa, H.S., Attitude toward and knowledge about mental illness in Fij…	Ahmead, M.K.; Faculty of Public Health, , Jerusalem, Israel; email: munaahmead@yahoo.com								14458330			20887610	English	Int. J. Ment. Health Nurs.	Article	Final		Scopus	2-s2.0-77956285495
Guise V., Chambers M., Välimäki M., Makkonen P.	36087330900;35609790000;7102827558;35746453500;	A mixed-mode approach to data collection: Combining web and paper questionnaires to examine nurses' attitudes to mental illness	2010	Journal of Advanced Nursing	66	7		1623	1632		23	10.1111/j.1365-2648.2010.05357.x	https://www.scopus.com/inward/record.uri?eid=2-s2.0-77954187089&doi=10.1111%2fj.1365-2648.2010.05357.x&partnerID=40&md5=47282ae752b44f1bbbef6576cb0bf35f	Health and Social Care Sciences, University of London and Kingston University, United Kingdom; Health and Social Care Sciences, University of London and Kingston University, United Kingdom; Department of Nursing Science, University of Turku, Finland; Nursing Director, Hospital District of Southwest Finland, Finland; Hospital District of Southwest Finland, Finland	Guise, V., Health and Social Care Sciences, University of London and Kingston University, United Kingdom; Chambers, M., Health and Social Care Sciences, University of London and Kingston University, United Kingdom; Välimäki, M., Department of Nursing Science, University of Turku, Finland, Nursing Director, Hospital District of Southwest Finland, Finland; Makkonen, P., Hospital District of Southwe…	guise v., chambers m., välimäki m. & makkonen p. (2010) A mixed-mode approach to data collection: combining web and paper questionnaires to examine nurses' attitudes to mental illness. Journal of Advanced Nursing 66(7), 1623-1632. Title.: A mixed-mode approach to data collection: combining web and paper questionnaires to examine nurses' attitudes to mental illness Aim.: This paper is a report an …	Community Attitudes towards the Mentally Ill scale; Mental illness; Mixed-mode approach; Nurses; Paper questionnaires; Web questionnaires	adult; article; female; health personnel attitude; human; information processing; Internet; male; mental disease; methodology; middle aged; national health service; nursing staff; psychological aspect; questionnaire; Adult; Attitude of Health Personnel; Data Collection; Female; Humans; Internet; Male; Mental Disorders; Middle Aged; Nursing Staff, Hospital; Questionnaires; State Medicine; Young Ad…												Ahren, N.R., Using the internet to conduct research (2005) Nurse Researcher, 13 (2), pp. 55-70; Badger, F., Werrett, J., Room for improvement? Reporting response rates and recruitment in nursing research in the past decade (2005) Journal of Advanced Nursing, 51 (5), pp. 502-510; Baernholdt, M., Clarke, S.P., Internet research in an international context (2006) Applied Nursing Research, 19, pp. 48…	Guise, V.; Health and Social Care Sciences, United Kingdom; email: v.guise@sgul.kingston.ac.uk								3092402		JANUD	20497273	English	J. Adv. Nurs.	Article	Final		Scopus	2-s2.0-77954187089
Smith A.L., Cashwell C.S.	56128183200;6602282873;	Stigma and mental illness: Investigating attitudes of mental health and non-mental-health professionals and trainees	2010	Journal of Humanistic Counseling, Education and Development	49	2		189	202		26	10.1002/j.2161-1939.2010.tb00097.x	https://www.scopus.com/inward/record.uri?eid=2-s2.0-78149319820&doi=10.1002%2fj.2161-1939.2010.tb00097.x&partnerID=40&md5=1b780b9a41e061c4089c9629544cdc89	Clinical Mental Health Counseling Program, Antioch University New England, United States; Counseling and Educational Development, University of North Carolina, Greensboro, United States; Clinical Mental Health Counseling Program, Antioch University New England, 40 Avon Street, Keene, NH 03431, United States	Smith, A.L., Clinical Mental Health Counseling Program, Antioch University New England, United States, Clinical Mental Health Counseling Program, Antioch University New England, 40 Avon Street, Keene, NH 03431, United States; Cashwell, C.S., Counseling and Educational Development, University of North Carolina, Greensboro, United States	The authors explored attitudes toward adults with mental illness. Results suggest that mental health trainees and professionals had less stigmatizing attitudes than did non-mental-health trainees and professionals. Professionals receiving supervision had higher mean scores on the Benevolence subscale than did professionals who were not receiving supervision. Implications for teaching, practice, a…														(2000) Diagnostic and Statistical Manual of Mental Disorders, , American Psychiatric Association. (4th ed., text rev.). Washington, DC: Author; Bairan, A., Farnsworth, B., Attitudes towards mental illness: Does a psychiatric nursing course make a difference? (1989) Archives of Psychiatric Nursing, 3, pp. 351-357; Byrne, P., Stigma of mental illness and ways of diminishing it (2000) Advances in Ps…	Smith, A. L.; Clinical Mental Health Counseling Program, 40 Avon Street, Keene, NH 03431, United States; email: asmith3@antioch.edu			American Counseling Association					19310293				English	J. Humanist. Couns. Educ. Dev.	Article	Final	All Open Access, Green	Scopus	2-s2.0-78149319820
Hamdan-Mansour A.M., Wardam L.A.	15839594300;8258171900;	Attitudes of jordanian mental health nurses toward mental illness and patients with mental illness	2009	Issues in Mental Health Nursing	30	11		705	711		25	10.3109/01612840903131792	https://www.scopus.com/inward/record.uri?eid=2-s2.0-70349943785&doi=10.3109%2f01612840903131792&partnerID=40&md5=0f71b8a9fbcfca39778e50c5be7b2513	Department of Community Health Nursing, Faculty of Nursing, University of Jordan, Amman, Jordan; University of Jordan, Faculty of Nursing, Amman, 11942, Jordan	Hamdan-Mansour, A.M., Department of Community Health Nursing, Faculty of Nursing, University of Jordan, Amman, Jordan, University of Jordan, Faculty of Nursing, Amman, 11942, Jordan; Wardam, L.A., Department of Community Health Nursing, Faculty of Nursing, University of Jordan, Amman, Jordan	The purpose of this study was to examine Jordanian mental health nurses' attitudes toward mental illness and patients with mental illness. A descriptive correlational design was utilized to collect data from 92 mental health nurses in Jordan. Data was collected on nurses' attitudes toward mental illness and patients with mental disorder and their satisfaction with nursing care delivery. The Jorda…		adult; article; attitude to health; chi square distribution; control; education; female; health care quality; health personnel attitude; health service; human; job satisfaction; Jordan; male; mental disease; middle aged; nonparametric test; nursing; nursing methodology research; nursing staff; organization and management; psychiatric nursing; psychological aspect; questionnaire; social psychology…												Addison, S.J., Thorpe, S.J., Factors involved in the formation of attitudes towards thosewho arementally ill (2004) Social Psychiatry and Psychiatric Epidemiology, 39, pp. 228-234; Al-Krenawi, A., Graham, J.R., Kandah, J., Gendered utilization differences of mental health services in Jordan (2000) Community Mental Health Journal, 36 (5), pp. 501-511; Aydin, N., Yigit, A., Inandi, T., Kirpinar, I.…	Hamdan-Mansour, A. M.; University of Jordan, , Amman, 11942, Jordan; email: a.mansour@ju.edu.jo								1612840			19874099	English	Issues Ment. Health Nurs.	Article	Final		Scopus	2-s2.0-70349943785
Chikaodiri A.N.	26666603900;	Attitude of health workers to the care of psychiatric patients	2009	Annals of General Psychiatry	8		19				23	10.1186/1744-859X-8-19	https://www.scopus.com/inward/record.uri?eid=2-s2.0-70049086959&doi=10.1186%2f1744-859X-8-19&partnerID=40&md5=48c8e34acce5a9f5be8facb7213ef87a	Department of Psychiatry, Aminu Kano Teaching Hospital, Kano, Nigeria	Chikaodiri, A.N., Department of Psychiatry, Aminu Kano Teaching Hospital, Kano, Nigeria	Background: In a few months from the time of this report, wards for inpatient care of psychiatric patients at the Bayero University Medical School Aminu Kano Teaching Hospital will be ready for admissions. The attitude of staff to the care of such patients within the hospital was the focus of this study. Methods: The investigation was a descriptive and cross-sectional study on a stratified and ra…		adult; article; attitude to mental illness; controlled study; cross-sectional study; descriptive research; fear; female; hazard assessment; health care facility; health personnel attitude; hospital care; human; male; mental health care; mental patient; Nigeria; patient care; psychiatric department; questionnaire; sex difference; workplace												Binitie, A., Attitude of educated Nigerians to mental illness (1970) Acta Psychiatrica Scandinavica, 46, pp. 27-46. , 10.1111/j.1600-0447.1970.tb02128.x; Awaritefe, A., Ebie, J.C., Contemporary attitudes to mental illness in Nigeria (1975) African J Psychiatry, 1, pp. 37-43; Ewhrudjakpor, C., Knowledge, beliefs and attitudes of health care providers towards the mentally ill in Delta State, Nigeri…	Chikaodiri, A.N.; Department of Psychiatry, , Kano, Nigeria; email: drchikan@yahoo.co.uk								1744859X				English	Ann. Gen. Psychiatry	Article	Final	All Open Access, Gold, Green	Scopus	2-s2.0-70049086959
Currin L., Waller G., Schmidt U.	56629825600;7103248326;7402009547;	Primary care physicians' knowledge of and attitudes toward the eating disorders: Do they affect clinical actions?	2009	International Journal of Eating Disorders	42	5		453	458		66	10.1002/eat.20636	https://www.scopus.com/inward/record.uri?eid=2-s2.0-67650179076&doi=10.1002%2feat.20636&partnerID=40&md5=6cf3b120633e56df51931395a7b1edbf	King's College London, Institute of Psychiatry, Section of Eating Disorders, Box 059, De Crespigny Park, London SE5 8AF, United Kingdom; Vincent Square Eating Disorders Service, Central and North-West London NHS Foundation Trust, London, United Kingdom	Currin, L., King's College London, Institute of Psychiatry, Section of Eating Disorders, Box 059, De Crespigny Park, London SE5 8AF, United Kingdom; Waller, G., King's College London, Institute of Psychiatry, Section of Eating Disorders, Box 059, De Crespigny Park, London SE5 8AF, United Kingdom, Vincent Square Eating Disorders Service, Central and North-West London NHS Foundation Trust, London, …	Objective: This study examined the influence of primary care physicians' knowledge of and attitudes to eating disorders on their treatment decisions. Method: A sample of primary care physicians completed self-report measures on eating disorders and their attitudes towards such patients. They also indicated their diagnosis and treatment decisions in response to case vignettes. Results: Physicians …	Attitudes; Clinician knowledge; Eating disorders; Primary care	anorexia; article; body mass; bulimia; eating disorder; female; follow up; health survey; human; knowledge; male; physician attitude; prevalence; primary medical care; priority journal; rural area; self report; urban area; Analysis of Variance; Anorexia Nervosa; Attitude of Health Personnel; Bulimia Nervosa; Cohort Studies; Eating Disorders; Factor Analysis, Statistical; Female; Health Knowledge,…												Jorm, A.F., Kortean, A.E., Jacomb, P.A., Christensen, H., Rodgers, B., Pollitt, P., 'Mental health literacy': A survey of the public's ability to recognise mental disorders and their beliefs about the effectiveness of treatment (1997) Med J Aust, 166, pp. 182-186; Jorm, A.F., Mental health literacy (2000) Br J Psychiatry, 177, pp. 396-401; Hoek, H.W., The incidence and prevalence of anorexia nerv…	Currin, L.; King's College London, Box 059, De Crespigny Park, London SE5 8AF, United Kingdom; email: l.currin@iop.kcl.ac.uk								2763478		INDID	19115367	English	Int. J. Eating Disord.	Article	Final		Scopus	2-s2.0-67650179076
Jones S.M., Vahia I.V., Cohen C.I., Hindi A., Nurhussein M.	57198656780;24587946500;7401692759;56052088200;6603239269;	A pilot study to assess attitudes, behaviors, and inter-office communication by psychiatrists and primary care providers in the care of older adults with schizophrenia	2009	International Journal of Geriatric Psychiatry	24	3		254	260		9	10.1002/gps.2098	https://www.scopus.com/inward/record.uri?eid=2-s2.0-67649364087&doi=10.1002%2fgps.2098&partnerID=40&md5=9b3aba4b947f49846783dbaeccb08daa	SUNY Downstate School of Medicine, Brooklyn, NY, United States; Stein Institute for Research in Aging, Division of Geriatric Psychiatry, UCSD, La Jolla, CA, United States; Division of Geriatric of Psychiatry, SUNY Downstate Medical Center, Brooklyn, NY, United States; Department of Psychiatry, SUNY Downstate Medical Center, Brooklyn, NY, United States; Division of Geriatric Medicine, SUNY Downsta…	Jones, S.M., SUNY Downstate School of Medicine, Brooklyn, NY, United States; Vahia, I.V., Stein Institute for Research in Aging, Division of Geriatric Psychiatry, UCSD, La Jolla, CA, United States, 9500 Gilman Drive 0664, La Jolla, CA 92093, United States; Cohen, C.I., Division of Geriatric of Psychiatry, SUNY Downstate Medical Center, Brooklyn, NY, United States; Hindi, A., Department of Psychia…	Introduction: There is a lack of assessment tools and empirical data concerning clinician attitudes and behaviors with respect to the health care of older adults with schizophrenia.We develop a survey instrument of physician attitudes, behavior, and inter-office communication, and provide preliminary data on physician-related issues in the provision of health care to this population. Methods: A s…	Attitudes; Communication; Medical care; Primary care providers; Psychiatrists; Schizophrenia	article; controlled study; female; general practitioner; human; interpersonal communication; male; patient information; physician attitude; pilot study; psychiatrist; rating scale; reliability; schizophrenia; stereotypy; symptom; Attitude of Health Personnel; Female; Health Care Surveys; Humans; Interprofessional Relations; Male; Middle Aged; New York City; Physicians, Family; Pilot Projects; Psy…												Auslander, L.A., Jeste, D.V., Perceptions of problems and needs for service among middle-aged and elderly outpatients with schizophrenia and related psychotic disorders (2002) Community Ment Health J, 38 (5), pp. 391-402; Bartels, S.J., Clark, R.E., Peacock, W.J., Medicare and medicaid costs for schizophrenia patients by age cohort compared with costs for depression, dementia, and medically ill p…	Vahia, I.V.9500 Gilman Drive 0664, La Jolla, CA 92093, United States; email: ivahia@ucsd.edu								8856230		IJGPE	18663699	English	Int. J. Geriatr. Psychiatry	Article	Final		Scopus	2-s2.0-67649364087
Ahn W., Proctor C.C., Flanagan E.H.	7005887449;35844573700;7005558258;	Mental health clinicians' beliefs about the biological, psychological, and environmental bases of mental disorders	2009	Cognitive Science	33	2		147	182		92	10.1111/j.1551-6709.2009.01008.x	https://www.scopus.com/inward/record.uri?eid=2-s2.0-77953166232&doi=10.1111%2fj.1551-6709.2009.01008.x&partnerID=40&md5=5f76f3e7823b56725a0999816f2b68dc	Department of Psychology, Yale University, United States; Department of Psychiatry, Yale University School of Medicine, United States	Ahn, W., Department of Psychology, Yale University, United States; Proctor, C.C., Department of Psychology, Yale University, United States; Flanagan, E.H., Department of Psychiatry, Yale University School of Medicine, United States	The current experiments examine mental health clinicians' beliefs about biological, psychological, and environmental bases of the DSM-IV-TR mental disorders and the consequences of those causal beliefs for judging treatment effectiveness. Study 1 found a large negative correlation between clinicians' beliefs about biological bases and environmental/psychological bases, suggesting that clinicians …	Causal explanation; Clinical reasoning; Concept; Dualism													Ahn, W., Flanagan, E.H., Marsh, J.K., Sanislow, C.A., Beliefs about essences and the reality of mental disorders (2006) Psychological Science, 17 (9), pp. 759-766; (2000) Diagnostic and Statistical Manual of Mental Disorders, , American Psychiatric Association. 4th edition text revision. Washington, DC: American Psychiatric Association; (2002) Practice guideline for treatment of patients with bip…	Ahn, W.; Department of Psychology, 2 Hillhouse Avenue, New Haven CT 06520, United States; email: woo-kyoung.ahn@yale.edu								3640213		COGSD		English	Cogn. Sci.	Article	Final	All Open Access, Bronze, Green	Scopus	2-s2.0-77953166232
Flanagan E.H., Miller R., Davidson L.	7005558258;57194933431;7201394981;	"unfortunately, we treat the chart:" Sources of stigma in mental health settings	2009	Psychiatric Quarterly	80	1		55	64		20	10.1007/s11126-009-9093-7	https://www.scopus.com/inward/record.uri?eid=2-s2.0-61449173677&doi=10.1007%2fs11126-009-9093-7&partnerID=40&md5=f5871bd21600ed40cdedf86c88f12737	Department of Psychiatry, Yale School of Medicine, Building 1, 319 Peck Street, New Haven, CT 06513, United States	Flanagan, E.H., Department of Psychiatry, Yale School of Medicine, Building 1, 319 Peck Street, New Haven, CT 06513, United States; Miller, R., Department of Psychiatry, Yale School of Medicine, Building 1, 319 Peck Street, New Haven, CT 06513, United States; Davidson, L., Department of Psychiatry, Yale School of Medicine, Building 1, 319 Peck Street, New Haven, CT 06513, United States	Background Stigma within mental health settings may be equally detrimental to people with mental illnesses as societal stigma. Aims This study investigated stigma in mental health settings through a mixed qualitative-quantitative design. Method Practitioners at a community mental health center indicated (1) their subjective experience of treating people with mental illness, and (2) descriptive fe…	Clinicians; Community mental health centers; Qualitative research; Serious mental illness; Stigmatization	adult; article; borderline state; cultural factor; female; human; male; medical record; mental health care; phenomenology; physician attitude; qualitative analysis; quantitative analysis; stigma; symptomatology; Adult; Attitude of Health Personnel; Community Mental Health Centers; Data Collection; Diagnosis, Differential; Female; Humans; Male; Mental Disorders; Middle Aged; Prejudice; Prognosis; …					National Institutes of Health, NIH: F32-MH069013	Acknowledgments Support for this research was provided in part by National Institute of Health Grant (NIH F32-MH069013) to Elizabeth Flanagan. The authors indicate no conflict of interest with regards to this research.						Davidson, L., Stayner, D., Haglund, K.E., (1998); Brody, D., Strategies for transformation: Identifying, reducing and ending discrimination and stigma in mental health and primary care settings Improving Provider Attitudes, Behaviors, and Practices Toward People with Mental Illness, , Teleconference Sponsored by the SAMHSA Resource Center to Address Discrimination and Stigma, 2007 June 20 2007; F…	Flanagan, E. H.; Department of Psychiatry, 319 Peck Street, New Haven, CT 06513, United States; email: elizabeth.flanagan@yale.edu								332720		PSQUA	19191027	English	Psychiatr. Q.	Article	Final		Scopus	2-s2.0-61449173677
Lovi R., Barr J.	35604008000;23481126500;	Stigma reported by nurses related to those experiencing drug and alcohol dependency: A phenomenological Giorgi study	2009	Contemporary Nurse	33	2		166	178		31	10.5172/conu.2009.33.2.166	https://www.scopus.com/inward/record.uri?eid=2-s2.0-77449146155&doi=10.5172%2fconu.2009.33.2.166&partnerID=40&md5=cadc20b1d8fce598130b366a1ef5f9f1	School of Nursing and Midwifery, Queensland University of Technology, Brisbane, QLD, Australia; QUT Visiting Research Fellow, Senior Lecturer, Queensland University of Technology, Brisbane, QLD, Australia	Lovi, R., School of Nursing and Midwifery, Queensland University of Technology, Brisbane, QLD, Australia; Barr, J., QUT Visiting Research Fellow, Senior Lecturer, Queensland University of Technology, Brisbane, QLD, Australia	Alcohol and drug dependency is a widespread health and social issue encountered by registered nurses in contemporary practice. A study aiming to describe the experiences of registered nurses working in an alcohol and drug unit in South East Queensland was implemented. Data were analysed via Giorgi's phenomenological method and an unexpected but signifi cant fi nding highlighted the frustration fe…	Advocacy; Alcohol; Drugs; Nursing; Phenomenology; Stigma	addiction; alcoholism; article; Australia; health education; human; patient advocacy; psychological aspect; social psychology; Alcoholism; Health Education; Humans; Patient Advocacy; Queensland; Stereotyping; Substance-Related Disorders												Ahern, J., Stuber, J., Galea, S., Stigma, discrimination and the health of illicit drug users (2007) Drug and Alcohol Dependence, 88, pp. 188-196; (2005) Code of ethics for nurses with interpretive statements, , http://nursingworld.org/ethics/code/protected_nwcoe813.htm, American Nurses Association. Retrieved July 6, 2008; (2006) Alcohol and other drug treatment services in Australia 2004-05: Rep…	Lovi, R.; School of Nursing and Midwifery, , Brisbane, QLD, Australia			eContent Management Pty Ltd					10376178			19929161	English	Contemp. Nurse	Article	Final		Scopus	2-s2.0-77449146155
Back S.E., Waldrop A.E., Brady K.T.	7005710598;6602126012;7101818468;	Treatment challenges associated with comorbid substance use and posttraumatic stress disorder: Clinicians' perspectives	2009	American Journal on Addictions	18	1		15	20		61	10.1080/10550490802545141	https://www.scopus.com/inward/record.uri?eid=2-s2.0-60549112863&doi=10.1080%2f10550490802545141&partnerID=40&md5=20289a34912ea7c0383266527a0727dc	Department of Psychiatry and Behavioral Sciences, Medical University of South Carolina, Charleston, SC, United States; Medical University of South Carolina, Department of Psychiatry and Behavioral Sciences, Division of Clinical Neuroscience, 67 President Street, Charleston, SC 29425, United States	Back, S.E., Department of Psychiatry and Behavioral Sciences, Medical University of South Carolina, Charleston, SC, United States, Medical University of South Carolina, Department of Psychiatry and Behavioral Sciences, Division of Clinical Neuroscience, 67 President Street, Charleston, SC 29425, United States; Waldrop, A.E., Department of Psychiatry and Behavioral Sciences, Medical University of …	A significant proportion of individuals with substance use disorders (SUDs) meet criteria for comorbid posttraumatic stress disorder (PTSD). This comorbidity confers a more complicated clinical presentation that carries with it formidable treatment challenges for practitioners. The current study examined sources of difficulty and gratification among clinicians (N = 423) from four national organiz…		abstinence; adult; article; clinical feature; comorbidity; demography; disease severity; education program; female; human; major clinical study; male; medical education; patient assessment; physician; posttraumatic stress disorder; problem patient; psychotherapist; questionnaire; self concept; statistical significance; substance abuse; treatment planning; Adult; Attitude of Health Personnel; Diag…					National Institute on Drug Abuse, NIDA: K23DA021228, R01DA030143							Grant, B.F., Harford, T.C., Comorbidity between DSM-IV alcohol use disorders and major depression: Results of a national survey (1995) Drug Alcohol Depend, 39, pp. 197-206; Grant, B.F., Hasin, D.S., Stinson, F.S., Prevalence, correlates, comorbidity, and comparative disability of DSM-IV generalized anxiety disorder in the USA: Results from the National Epidemiologic Survey on Alcohol and Related …	Back, S. E.; Medical University of South Carolina, 67 President Street, Charleston, SC 29425, United States; email: backs@musc.edu								10550496		AJADE	19219661	English	Am. J. Addict.	Article	Final	All Open Access, Green	Scopus	2-s2.0-60549112863
Foster K., Usher K., Baker J.A., Gadal S., Ali S.	57203083087;7003691769;55469103400;26424196600;7403093744;	Mental health workers' attitudes toward mental illness in Fiji	2008	Australian Journal of Advanced Nursing	25	3		72	79		21		https://www.scopus.com/inward/record.uri?eid=2-s2.0-63249117671&partnerID=40&md5=6fca070e948f07541c31d97cec82faa6	School of Nursing Midwifery and Nutrition, James Cook University, Cairns, QLD, Australia; School of Nursing Midwifery and Nutrition, James Cook University, Townsville, QLD, Australia; School of Nursing Midwifery and Social Work, The University of Manchester, Manchester, United Kingdom; Fiji School of Nursing, Suva, Fiji; St. Giles Hospital, Suva, Fiji	Foster, K., School of Nursing Midwifery and Nutrition, James Cook University, Cairns, QLD, Australia; Usher, K., School of Nursing Midwifery and Nutrition, James Cook University, Townsville, QLD, Australia; Baker, J.A., School of Nursing Midwifery and Social Work, The University of Manchester, Manchester, United Kingdom; Gadal, S., Fiji School of Nursing, Suva, Fiji; Ali, S., St. Giles Hospital, …	Objective: To survey mental health workers' attitudes toward mental illness in Fiji as a means of understanding the attitudes of these staff. Design: A questionnaire survey using a previously validated scale: Attitudes Toward Acute Mental Health Scale (ATAMHS 33), was modified and distributed to registered nurses and mental health workers at a major mental health care setting in Fiji. The ATAMH (…	Atitudes; Fiji; Mental health; Mental health workers; Mental illness													Aghanwa, H.S., Attitude toward and knowledge about mental illness in Fiji Islands (2004) International Journal of Social Psychiatry, 50 (4), pp. 361-375; Baker, J.A., Richards, D., Campbell, M., Nursing attitudes toward acute mental health care: A measurement tool development (2005) Journal of Advanced Nursing, 49 (5), pp. 522-529; Cho, K., Mak, K., Attitudes to mental patients among Hong Kong Ch…	Foster, K.; School of Nursing Midwifery and Nutrition, , Cairns, QLD, Australia; email: kim.foster@jcu.edu.au								8130531				English	Aus. J. Adv. Nurs.	Article	Final		Scopus	2-s2.0-63249117671
Woollaston K., Hixenbaugh P.	25224043200;25222914800;	'Destructive whirlwind': Nurses' perceptions of patients diagnosed with borderline personality disorder	2008	Journal of Psychiatric and Mental Health Nursing	15	9		703	709		48	10.1111/j.1365-2850.2008.01275.x	https://www.scopus.com/inward/record.uri?eid=2-s2.0-53349176161&doi=10.1111%2fj.1365-2850.2008.01275.x&partnerID=40&md5=f6b7a8594986b9e6e785d713e5722b24	Psychology Department, University of Westminster, London, United Kingdom; University of Westminster, 309 Regent Street, London W1B 2UW, United Kingdom	Woollaston, K., Psychology Department, University of Westminster, London, United Kingdom; Hixenbaugh, P., Psychology Department, University of Westminster, London, United Kingdom, University of Westminster, 309 Regent Street, London W1B 2UW, United Kingdom	Research suggests that nurses have negative perceptions and subsequently negative interactions with patients diagnosed as having Borderline Personality Disorder (BPD). However, this research is mainly quantitative in nature and does not allow nurses to speak freely about their experiences of working with this client group. The purpose of this study was to explore nurses' relationships with BPD pa…	Caring; Nursing role; Personality disorders; Qualitative methodology; Therapeutic relationships	article; behavior; borderline state; cognition; diagnostic and statistical manual of mental disorders; human; interview; mood disorder; nurse patient relationship; nursing; perception; psychiatric nursing; psychological aspect; treatment refusal; violence; Behavior; Borderline Personality Disorder; Cognition; Dangerous Behavior; Diagnostic and Statistical Manual of Mental Disorders; Humans; Inter…												Bateman, A., Fonagy, P., Treatment of borderline personality disorder with psychoanalytically oriented partial hospitalization: An 18-month follow-up (2001) American Journal of Psychiatry, 158, pp. 36-42; Bateman, A., Fonagy, P., (2004) Psychotherapy for Borderline Personality Disorder: Mentalization-Based Treatment., , Oxford University Press. Oxford; Clarkson, P., (2003) The Therapeutic Relatio…	Hixenbaugh, P.; University of Westminster, 309 Regent Street, London W1B 2UW, United Kingdom; email: p.hixenbaugh@westminister.ac.uk								13510126		JPMNE	18844794	English	J. Psychiatr. Ment. Health. Nurs.	Article	Final		Scopus	2-s2.0-53349176161
Saǧduyu A., Özmen E., Aker T., Ögel K., Uǧuz Ş., Tamar D., Boratav C., Liman O.	6602150734;7004523752;6506487936;6507144361;6507583092;6507705281;6506083268;15064371700;	Knowledge and attitudes of general practitioners about depression	2008	Yeni Symposium	46	4		206	214		1		https://www.scopus.com/inward/record.uri?eid=2-s2.0-55049100252&partnerID=40&md5=0716ebe605dbe74641d9a483551a0b30	Başkent University, Medical Faculty, Psychiatry Dept., Ankara, Turkey; Celal Bayar University, Medical Faculty, Psychiatry Dept., Manisa, Turkey; Kocaeli University, Medical Faculty, Psychiatry Dept., Kocaeli, Turkey; Bakirköy Psychiatric and Neurological Disorders Hospital, Istanbul, Turkey; Çukurova University, Medical Faculty, Psychiatry Dept., Adana, Turkey; Kirikkale University, Medical Facu…	Saǧduyu, A., Başkent University, Medical Faculty, Psychiatry Dept., Ankara, Turkey; Özmen, E., Celal Bayar University, Medical Faculty, Psychiatry Dept., Manisa, Turkey; Aker, T., Kocaeli University, Medical Faculty, Psychiatry Dept., Kocaeli, Turkey; Ögel, K., Bakirköy Psychiatric and Neurological Disorders Hospital, Istanbul, Turkey; Uǧuz, Ş., Çukurova University, Medical Faculty, Psychiatry De…	Objectives: The purpose of this study is to learn more about general practititoners' knowledge, attitudes and social distance towards depression which is the most prevalent mental disorder seen in general practice. Method: The survey was conducted in 2002 using face-to-face interviews in offices of 300 general practitioners in Turkey. Data were derived from the questionnaire developed for the sur…	Attitude; Depression; General practitioner	adult; article; attitude to health; controlled study; dependent personality disorder; depression; education program; female; general practice; general practitioner; health survey; human; interview; knowledge; male; personality; questionnaire; social disability; social distance; social problem; Turkey (republic)												Andrews, G., Carter, G.L., What people say abut their general practitioners' treatment of anxiety and depression (2001) Med J Australia, 175, pp. 48-51; Arkar, H., Akil hastalarinin sosyal reddedilimi (1991) Düş ünen Adam, 4, pp. 6-9; (1994) Diagnostic and Statistical Manual of Mental Disorders, , American Psychiatric Association , Fourth Edition. Washington, DC: American Psychiatric Association;…	Saǧduyu, A.; Başkent University, , Ankara, Turkey; email: afsinsagduyu@hotmail.com								13008773				English	Yeni Symp.	Article	Final		Scopus	2-s2.0-55049100252
Eack S.M., Newhill C.E.	8686104600;6601915528;	What influences social workers' attitudes toward working with clients with severe mental illness?	2008	Families in Society	89	3		418	427		6	10.1606/1044-3894.3767	https://www.scopus.com/inward/record.uri?eid=2-s2.0-52149096269&doi=10.1606%2f1044-3894.3767&partnerID=40&md5=e1611e7443aec5848a4e4f69a6e2f503	School of Social Work, University of Pittsburgh; School of Social Work, University of Pittsburgh, 2117 Cathedral of Learning, Pittsburgh, PA 15260, United States	Eack, S.M., School of Social Work, University of Pittsburgh, School of Social Work, University of Pittsburgh, 2117 Cathedral of Learning, Pittsburgh, PA 15260, United States; Newhill, C.E., School of Social Work, University of Pittsburgh	A national random survey of 2,000 National Association of Social Workers (NASW) members in post-master's degree practice in mental health was conducted to investigate their experiences and attitudes about working with individuals with severe and persistent mental illness (SPMI). Through a series of structural equation models we examined the influence of different frustrations reported by the resp…														Acker, G.M., The impact of client's mental illness on social workers' job satisfaction and burnout (1999) Health & Social Work, 24, pp. 112-119; Acker, G.M., The effect of organizational conditions (role conflict, role ambiguity, opportunities for professional development, and social support) on job satisfaction and intention to leave among social workers in mental health care (2004) Community Me…	Eack, S. M.; School of Social Work, , Pittsburgh, PA 15260, United States; email: sme12@pitt.edu								10443894				English	Fam. Soc.	Article	Final	All Open Access, Green	Scopus	2-s2.0-52149096269
Newton-Howes G., Weaver T., Tyrer P.	10540070400;24473622500;35429745200;	Attitudes of staff towards patients with personality disorder in community mental health teams	2008	Australian and New Zealand Journal of Psychiatry	42	7		572	577		64	10.1080/00048670802119739	https://www.scopus.com/inward/record.uri?eid=2-s2.0-47649097317&doi=10.1080%2f00048670802119739&partnerID=40&md5=092ca2a4383c557b85301d4878a6a179	Department of Psychological Medicine, Imperial College, London, United Kingdom	Newton-Howes, G., Department of Psychological Medicine, Imperial College, London, United Kingdom; Weaver, T., Department of Psychological Medicine, Imperial College, London, United Kingdom; Tyrer, P., Department of Psychological Medicine, Imperial College, London, United Kingdom	Objective: The purpose of the present paper was to assess the attitudes of clinicians working with personality disordered patients. Methods: Secondary analysis of the Comorbidity of Substance Misuse and Mental Illness Collaborative (COSMIC) data set was undertaken using a priori hypothesis testing. The null hypothesis was that there would be no measurable difference between the attitudes of menta…	Perception; Personality disorder; Stigma	adult; article; attitude to mental illness; clinical assessment tool; clinical evaluation; community care; female; health care personnel; health personnel attitude; human; job stress; major clinical study; male; mental health care; personality disorder; psychologic test; stigma; Adult; Attitude of Health Personnel; Community Mental Health Services; Comorbidity; Demography; Female; Humans; Male; M…												Angermeyer, M., Kenzine, P., Matschinger, H., Public attitudes towards psychiatric treatment (2005) Soc Psychiatry Psychiatr Epidemiol, 40, pp. 855-864; Lee, S., Lee, M., Chiu, M., Kleinman, A., Experience of social stigma by people with schizophrenia in Hong Kong (2005) Br J Psychiatry, 186, pp. 153-157; Crisp, A., Cowan, L., Hart, D., The College's Anti-Stigma Campaign, 1998-2003: A shortened v…	Newton-Howes, G.; Department of Psychological Medicine, , London, United Kingdom								48674		ANZPB	18612860	English	Aust. New Zealand J. Psychiatry	Article	Final		Scopus	2-s2.0-47649097317
Cape J., Morris E., Burd M., Buszewicz M.	7005556994;8091404700;7003913664;6602241772;	Complexity of GPs' explanations about mental health problems: Development, reliability, and validity of a measure	2008	British Journal of General Practice	58	551		403	408+410		10	10.3399/bjgp08X299281	https://www.scopus.com/inward/record.uri?eid=2-s2.0-44649089668&doi=10.3399%2fbjgp08X299281&partnerID=40&md5=90582813beee514783f737694c95b207	Camden and Islington Foundation Trust, St Pancras Hospital, 4 St Pancras Way, London NW1 0PE, United Kingdom; Barnet, Enfield and Haringey Mental Health NHS Trust; Primary Care Psychology and Counselling Service, Tower Hamlets Primary Care Trust; Department of Primary Care and Population Sciences, Royal Free and University College Medical School, London, United Kingdom	Cape, J., Camden and Islington Foundation Trust, St Pancras Hospital, 4 St Pancras Way, London NW1 0PE, United Kingdom; Morris, E., Barnet, Enfield and Haringey Mental Health NHS Trust; Burd, M., Primary Care Psychology and Counselling Service, Tower Hamlets Primary Care Trust; Buszewicz, M., Department of Primary Care and Population Sciences, Royal Free and University College Medical School, Lon…	Background: How GPs understand mental health problems determines their treatment choices; however, measures describing GPs' thinking about such problems are not currently available. Aim: To develop a measure of the complexity of GP explanations of common mental health problems and to pilot its reliability and validity. Design of study: A qualitative development of the measure, followed by inter-r…	Doctor-patient relations; Mental health; Physician, primary health care	article; consultation; controlled study; depression; Depression Attitudes Questionnaire; general practice; general practitioner; human; interrater reliability; medical education; medical expert; mental health care; physician attitude; pilot study; primary medical care; psychologist; psychosocial care; qualitative research; questionnaire; simulation; standardization; United Kingdom; validation stu…												Goldberg, D., Huxley, P., (1992) Common mental disorders: A bio-social model, , London: Routledge; Regier, D.A., Narrow, W.E., Rae, D., The de facto US mental and addictive disorders service system Epidemiologic catchment area prospective 1-year prevalence rates of disorders and services (1993) Arch Gen Psychiat, 50 (2), pp. 85-94; Greenhalgh T. intuition and evidence - uneasy bedfellows? Br J Ge…	Cape, J.; Camden and Islington Foundation Trust, 4 St Pancras Way, London NW1 0PE, United Kingdom; email: j.cape@ucl.ac.uk								9601643		BJGPE	18505616	English	Br. J. Gen. Pract.	Article	Final	All Open Access, Bronze, Green	Scopus	2-s2.0-44649089668
Peris T.S., Teachman B.A., Nosek B.A.	23393981600;6602263693;6602443500;	Implicit and explicit stigma of mental illness: Links to clinical care	2008	Journal of Nervous and Mental Disease	196	10		752	760		106	10.1097/NMD.0b013e3181879dfd	https://www.scopus.com/inward/record.uri?eid=2-s2.0-54849438801&doi=10.1097%2fNMD.0b013e3181879dfd&partnerID=40&md5=fcc841c163bc51212492080cfce1745a	Division of Child and Adolescent Psychiatry, UCLA Semel Institute for Neuroscience and Human Behavior, Los Angeles, CA, United States; Department of Psychology, University of Virginia, Charlottesville, VA, United States; 300 Medical Plaza, Los Angeles, CA 90024, United States	Peris, T.S., Division of Child and Adolescent Psychiatry, UCLA Semel Institute for Neuroscience and Human Behavior, Los Angeles, CA, United States, 300 Medical Plaza, Los Angeles, CA 90024, United States; Teachman, B.A., Department of Psychology, University of Virginia, Charlottesville, VA, United States; Nosek, B.A., Department of Psychology, University of Virginia, Charlottesville, VA, United S…	This study examined implicit and explicit measures of bias toward mental illness among people with different levels of mental health training, and investigated the influence of stigma on clinically-relevant decision-making. Participants (N = 1539) comprised of (1) mental health professionals and clinical graduate students, (2) other health care/social services specialists, (3) undergraduate stude…	Clinical decision making; Contact hypothesis.; Implicit attitude; Mental illness; Stigma	alcohol; adult; alcoholism; article; attitude; awareness; comparative study; controlled study; decision making; female; graduate; health care; health practitioner; human; major depression; male; medical specialist; mental health; prediction; prognosis; schizophrenia; scoring system; social work; stigma; student; training; vignette; attitude to health; health personnel attitude; mental disease; mi…		alcohol, 64-17-5			National Institute of Mental Health, NIMH: R01MH068447							Allport, G.W., (1954) The nature of prejudice, , Reading, Mass: Addison-Wesley; Asendorpf, J.B., Banse, R., Mücke, D., Double dissociation between implicit and explicit personality self-concept: The case of shy behavior (2002) J Pers Soc Psychol, 83, pp. 380-393; Browne, M.W., Cudeck, R., Alternative ways of assessing model fit (1993) Testing structural equation models, pp. 136-162. , KA Bollen, …	Peris, T. S.300 Medical Plaza, Los Angeles, CA 90024; email: tperis@mednet.ucla.edu			Lippincott Williams and Wilkins					223018		JNMDA	18852619	English	J. Nerv. Ment. Dis.	Article	Final		Scopus	2-s2.0-54849438801
Album D., Westin S.	23007831600;7004516577;	Do diseases have a prestige hierarchy? A survey among physicians and medical students	2008	Social Science and Medicine	66	1		182	188		209	10.1016/j.socscimed.2007.07.003	https://www.scopus.com/inward/record.uri?eid=2-s2.0-36349004810&doi=10.1016%2fj.socscimed.2007.07.003&partnerID=40&md5=dece32e00600d4929abc29dbd6bdb7bc	University of Oslo, Oslo, Norway; Norwegian University of Science and Technology, Norway	Album, D., University of Oslo, Oslo, Norway; Westin, S., Norwegian University of Science and Technology, Norway	Surveys have shown that the prestige of medical specialities is ordered hierarchically. We investigate whether similar tacit agreement in the medical community also applies to diseases, since such rankings can affect priority settings in medical practice. A cross-sectional survey was performed in three samples of physicians and medical students in Norway in 2002. A questionnaire was sent to 305 s…	Disease hierarchy; Norway; Prestige; Sociology of disease; Status; Stigma	disease incidence; disease treatment; health survey; hierarchical system; ranking; student; anxiety neurosis; article; brain tumor; fibromyalgia; general practitioner; health care; heart infarction; human; leukemia; medical specialist; medical student; neurosurgery; Norway; physician; questionnaire; social medicine; sociology; thorax surgery; venereology; Adult; Attitude of Health Personnel; Atti…						We thank the National Geriatric Dissemination Centre for a supporting grant. Grete Botten and Bjørg Dæhli took part in the original operationalization and interpretation of the disease prestige concept. Astrid Skatvedt did most of the data gathering and processing. Ole Berg gave valuable comments on previous drafts.						Album, D., Sykdommers og medisinske spesialiteters prestisje (The prestige of diseases and medical specialities) (1991) Tidsskr Nor Lægeforen, 106, pp. 232-236; Album, D., (1996) Nære fremmede. Pasientkulturen i sykehus, , Tano, Oslo [Close strangers. Patient culture in hospitals]; Freidson, E., (1970) Profession of medicine: a study of the sociology of applied knowledge, , Dodd Mead & Co, New Yo…	Album, D.; University of Oslo, Oslo, Norway; email: dag.album@sosiologi.uio.no								2779536		SSMDE	17850944	English	Soc. Sci. Med.	Article	Final		Scopus	2-s2.0-36349004810
James P.D., Cowman S.	57214527833;57204295001;	Psychiatric nurses' knowledge, experience and attitudes towards clients with borderline personality disorder	2007	Journal of Psychiatric and Mental Health Nursing	14	7		670	678		59	10.1111/j.1365-2850.2007.01157.x	https://www.scopus.com/inward/record.uri?eid=2-s2.0-34548810395&doi=10.1111%2fj.1365-2850.2007.01157.x&partnerID=40&md5=6356bb54984f9c4a4d3396307e3b66da	Royal College of Surgeons in Ireland, Clinical Nurse Specialist, Youth Drug and Alcohol Service (YoDA), Tallaght, Dublin, Ireland; Royal College of Surgeons in Ireland, St Stephens Green, Dublin, Ireland; Glenabbey Building, Belgard Road, Tallaght Dublin 24, Ireland	James, P.D., Royal College of Surgeons in Ireland, Clinical Nurse Specialist, Youth Drug and Alcohol Service (YoDA), Tallaght, Dublin, Ireland, Glenabbey Building, Belgard Road, Tallaght Dublin 24, Ireland; Cowman, S., Royal College of Surgeons in Ireland, St Stephens Green, Dublin, Ireland	There is evidence in the literature to suggest that mental health care staffs' attitudes towards clients with borderline personality disorder (BPD) are less than favourable. This study reports on a survey of psychiatric nurses' knowledge, experience and attitudes towards care received by clients with a diagnosis of BPD. The questionnaire was sent to all clinical nurses (n = 157) working in a psyc…	Attitudes; Borderline personality disorder; Experience; Knowledge; Survey	adult; attitude to health; borderline state; clinical competence; female; health personnel attitude; human; male; middle aged; nurse; nurse patient relationship; psychiatric nursing; psychological aspect; review; standard; Adult; Attitude of Health Personnel; Borderline Personality Disorder; Clinical Competence; Female; Health Knowledge, Attitudes, Practice; Humans; Male; Middle Aged; Nurse-Patie…												(2000) Diagnostic and Statistical Manual of Mental Disorders, 4th Edn., , American Psychiatric Association (. Text Revision. American Psychiatric Association, Washington DC; Practice guidelines for the treatment of patients with borderline personality disorder (2001) American Journal of Psychiatry, 158, pp. 2-52. , American Psychiatric Association (; Becker, D., When she was bad: Borderline perso…	James, P.D.; Glenabbey Building, Belgard Road, Tallaght Dublin 24, Ireland; email: philip.james@mailm.hse.ie								13510126		JPMNE	17880661	English	J. Psychiatr. Ment. Health. Nurs.	Review	Final		Scopus	2-s2.0-34548810395
Kukulu K., Ergün G.	8231473000;57206567646;	Stigmatization by nurses against schizophrenia in Turkey: A questionnaire survey	2007	Journal of Psychiatric and Mental Health Nursing	14	3		302	309		12	10.1111/j.1365-2850.2007.01082.x	https://www.scopus.com/inward/record.uri?eid=2-s2.0-34147160768&doi=10.1111%2fj.1365-2850.2007.01082.x&partnerID=40&md5=fd441b674975b88c09062d6ce1316c72	Akdeniz University, Antalya, Turkey; School of Health, Akdeniz University, 07058 Antalya, Turkey	Kukulu, K., Akdeniz University, Antalya, Turkey, School of Health, Akdeniz University, 07058 Antalya, Turkey; Ergün, G., Akdeniz University, Antalya, Turkey	Individuals who have been diagnosed with schizophrenia face discrimination, exclusion and stigmatization by society. Nurses who work on psychiatric wards frequently face individuals diagnosed with schizophrenia throughout their careers. This study was conducted for the purpose of evaluating nurses' opinions about individuals who had been diagnosed with schizophrenia. A total of 543 nurses working…	Schizophrenia; Stigma	adult; article; attitude to health; defense mechanism; education; epidemiology; health personnel attitude; human; mental hospital; middle aged; nurse attitude; nursing methodology research; nursing staff; organization and management; patient advocacy; perception; prognosis; psychiatric nursing; psychological aspect; psychology; questionnaire; schizophrenia; social distance; social problem; social…												Akdede, B.B., Alptekin, K., Özden, S., Gençlerde şizofreniyi damgalama düzeyi (2004) Yeni Symposium, 42, pp. 113-117; Aker, T., Özmen, E., Ögel, K., Birinci basamak hekimlerin şizofreniye bakiş açisi (2002) Anadolu Psikiyatri Dergisi, 3, pp. 5-13; Angermeyer, M., Matschinger, H., Public attitude towards psychiatric treatment (1996) Acta Psychiatrica Scandinavica, 94, pp. 326-336; Arikan Ç. (1993)…	Kukulu, K.; School of Health, , 07058 Antalya, Turkey; email: kkamile@akdeniz.edu.tr								13510126		JPMNE	17430454	English	J. Psychiatr. Ment. Health. Nurs.	Article	Final		Scopus	2-s2.0-34147160768
Servais L.M., Saunders S.M.	16307633500;35450760000;	Clinical psychologists' perceptions of persons with mental illness	2007	Professional Psychology: Research and Practice	38	2		214	219		55	10.1037/0735-7028.38.2.214	https://www.scopus.com/inward/record.uri?eid=2-s2.0-34248371708&doi=10.1037%2f0735-7028.38.2.214&partnerID=40&md5=adc392b77ca01ff069522fd664c63caf	Marquette University, United States; 7515 Parkview Road, No. 17, Greendale, WI 53129, United States	Servais, L.M., Marquette University, United States, 7515 Parkview Road, No. 17, Greendale, WI 53129, United States; Saunders, S.M., Marquette University, United States	Clinical psychologists have an ethical responsibility to monitor the nature and appropriateness of their attitudes toward persons with mental illness. This article presents the results of a survey of randomly selected clinical psychologists who were asked to rate the effectiveness, understandability, safety, worthiness, desirability, and similarity (to the rater) of persons with moderate depressi…	Attitudes of psychologists; Disidentification; Mental health attitudes; Professional bias													(1997) 1997 Directory of the American Psychological Association, , American Psychological Association, Washington, DC: Author; Atwood, N., Professional prejudice and the psychotic client (1982) Social Work, pp. 172-177. , March; Aubry, T., Tefft, B., Currie, R.F., Predicting intentions of community residents toward neighbors with psychiatric disabilities (1995) Psychosocial Rehabilitation Journal…	Servais, L.M.7515 Parkview Road, No. 17, Greendale, WI 53129, United States; email: lynnservais@hotmail.com								7357028				English	Prof. Psychol. Res. Pract.	Article	Final	All Open Access, Green	Scopus	2-s2.0-34248371708
Morant N.	6603484587;	Social representations and professional knowledge: The representation of mental illness among mental health practitioners	2006	British Journal of Social Psychology	45	4		817	838		43	10.1348/014466605X81036	https://www.scopus.com/inward/record.uri?eid=2-s2.0-33846500772&doi=10.1348%2f014466605X81036&partnerID=40&md5=484c4fc8941c92bf120aff909aa7b860	Anglia Ruskin University, United Kingdom; Deportment of Psychology, Anglia Ruskin University, East Road, Cambridge, CB1 1PT, United Kingdom	Morant, N., Anglia Ruskin University, United Kingdom, Deportment of Psychology, Anglia Ruskin University, East Road, Cambridge, CB1 1PT, United Kingdom	The closing decades of the twentieth century saw a dramatic shift from institutional to community-based care for the mentally ill. This paper describes a study of the social representation of mental illness by mental health professionals working in Britain and France during this time of major policy change. Such professionals play a vital social role in translating policy directives into practica…		article; clinical competence; ethnology; France; health care personnel; health personnel attitude; human; mental disease; mental health service; psychological aspect; psychology; social behavior; standard; United Kingdom; Attitude of Health Personnel; Clinical Competence; Community Mental Health Services; Ethnopsychology; France; Great Britain; Health Personnel; Humans; Mental Disorders; Social I…												(2000) Diagnostic and statistical manual of mental disorders, DSM-IV TR, , American Psychiatric Association , 4th ed, Washington, DC: American Psychiatric Association, text revision; Ayesteran, S., Paez, D., Representacion social de la enfermedad mental (1986) Revista de la Associacion Espagnola de Neuropsiquiastria, 16, pp. 95-124; Bangerter, A., Rethinking the relation between science and commo…	Morant, N.; Deportment of Psychology, East Road, Cambridge, CB1 1PT, United Kingdom; email: n.morant@anglia.ac.uk								1446665		BJSPD	17393882	English	Br. J. Soc. Psychol.	Article	Final		Scopus	2-s2.0-33846500772
Nordt C., Rössler W., Lauber C.	56823701700;7004584290;7004026795;	Attitudes of mental health professionals toward people with schizophrenia and major depression	2006	Schizophrenia Bulletin	32	4		709	714		344	10.1093/schbul/sbj065	https://www.scopus.com/inward/record.uri?eid=2-s2.0-33745822330&doi=10.1093%2fschbul%2fsbj065&partnerID=40&md5=1d8876c42ae1d2aa06f72e9efb63eab7	Psychiatric University Hospital, Zurich, Switzerland	Nordt, C., Psychiatric University Hospital, Zurich, Switzerland; Rössler, W., Psychiatric University Hospital, Zurich, Switzerland; Lauber, C., Psychiatric University Hospital, Zurich, Switzerland	Several studies reveal poor knowledge about mental illness in the general population and stigmatizing attitudes toward people with mental illness. However, it is unknown whether mental health professionals hold fewer stigmatizing attitudes than the general population. A survey was conducted of the attitudes of mental health professionals (n = 1073) and members of the public (n = 1737) toward ment…	Mental illness; Social distance; Stereotypes; Stigma	adult; article; depression; female; human; male; mental disease; mental health; mental patient; normal human; physician attitude; priority journal; psychiatrist; psychologist; public opinion; schizophrenia; social distance; stereotypy; Adult; Ambulatory Care Facilities; Attitude of Health Personnel; Depressive Disorder, Major; Female; Humans; Male; Mental Health Services; Middle Aged; Patient Car…												Caldwell, T.M., Jorm, A.F., Mental health nurses' beliefs about interventions for schizophrenia and depression: A comparison with psychiatrists and the public (2000) Aust N Z J Psychiatry, 34, pp. 602-611; Gureje, O., Lasebikan, V.O., Ephraim-Oluwanuga, O., Olley, B.O., Kola, L., Community study of knowledge of and attitude to mental illness in Nigeria (2005) Br J Psychiatry, 186, pp. 436-441; Jo…	Nordt, C.; Psychiatric University Hospital, Zurich, Switzerland; email: cnordt@bli.unizh.ch								5867614		SCZBB	16510695	English	Schizophr. Bull.	Article	Final	All Open Access, Bronze, Green	Scopus	2-s2.0-33745822330
Murray J., Banerjee S., Byng R., Tylee A., Bhugra D., Macdonald A.	12240134800;7404539568;6603256768;7004922897;7006858005;7401581841;	Primary care professionals' perceptions of depression in older people: a qualitative study	2006	Social Science and Medicine	63	5		1363	1373		77	10.1016/j.socscimed.2006.03.037	https://www.scopus.com/inward/record.uri?eid=2-s2.0-33745909443&doi=10.1016%2fj.socscimed.2006.03.037&partnerID=40&md5=f60ef42a8273cd0bb72105fded05da03	Health Services Research Department, Institute of Psychiatry, King's College, London, United Kingdom; Peninsula Primary Care Research Network, Peninsula Medical School, United Kingdom	Murray, J., Health Services Research Department, Institute of Psychiatry, King's College, London, United Kingdom; Banerjee, S., Health Services Research Department, Institute of Psychiatry, King's College, London, United Kingdom; Byng, R., Peninsula Primary Care Research Network, Peninsula Medical School, United Kingdom; Tylee, A., Health Services Research Department, Institute of Psychiatry, Kin…	An understanding of patients' perspectives is crucial to improving engagement with health care services. For older people who may not wish to bother medical professionals with problems of living such as depression, such exploration becomes critical. General practitioners (GPs), nurses and counsellors working in 18 South London primary care teams were interviewed about their perceptions of depress…	Depression; Old age; Primary care; UK	age structure; aging population; behavioral response; cultural tradition; health care; health survey; qualitative analysis; adult; aging; article; counseling; cultural anthropology; depression; disease severity; distress syndrome; emotional disorder; ethnic and racial groups; general practitioner; groups by age; health care; health care personnel; help seeking behavior; human; loneliness; medical…												Abas, M., Depression and anxiety among older Caribbean people in the UK: screening, unmet need and the provision of appropriate services (1996) International Journal of Geriatric Psychiatry, 11, pp. 377-382; Anderson, D., Treating depression in old age: the reasons to be positive (2001) Age & Ageing, 30, pp. 13-17; Baker, F.M., Parker, D.A., Wiley, C., Velli, S.A., Johnson, J.T., Depressive sympt…	Murray, J.; Health Services Research Department, , London, United Kingdom; email: spjujom@iop.kcl.ac.uk								2779536		SSMDE	16698157	English	Soc. Sci. Med.	Article	Final		Scopus	2-s2.0-33745909443
Üçok A., Soygür H., Atakli C., Kuşcu K., Sartorius N., Duman Z.Ç., Polat A., Erkoç Ş.	57200577911;6507427562;7801356395;13908350600;7102159482;14038655100;7005490062;7006363015;	The impact of antistigma education on the attitudes of general practitioners regarding schizophrenia	2006	Psychiatry and Clinical Neurosciences	60	4		439	443		43	10.1111/j.1440-1819.2006.01529.x	https://www.scopus.com/inward/record.uri?eid=2-s2.0-33745946289&doi=10.1111%2fj.1440-1819.2006.01529.x&partnerID=40&md5=c3bb84f5a82f4b067042f6ab7afc5c45	Department of Psychiatry, Istanbul Faculty of Medicine, Istanbul University, Istanbul, Turkey; Oncology Hospital, Ankara, Turkey; Bakirkoy State Hospital of Psychiatry and Neurology, Marmara Faculty of Medicine, Marmara University, Istanbul, Turkey; Department of Psychiatry, Marmara Faculty of Medicine, Marmara University, Istanbul, Turkey; Department of Psychiatry, University of Geneva, Geneva, …	Üçok, A., Department of Psychiatry, Istanbul Faculty of Medicine, Istanbul University, Istanbul, Turkey, Istanbul Medical Faculty, Department of Psychiatry, Millet street, Capa (34390), Istanbul, Turkey; Soygür, H., Oncology Hospital, Ankara, Turkey; Atakli, C., Bakirkoy State Hospital of Psychiatry and Neurology, Marmara Faculty of Medicine, Marmara University, Istanbul, Turkey; Kuşcu, K., Depar…	The aim of this study was to examine the views and attitudes of general practitioners (GP) with respect to schizophrenia, and the changes in their attitudes after antistigma education. A total of 106 GPs working in 71 health institutions were included in the study. A questionnaire of 16 items, focussing on doctors' views and attitudes towards schizophrenia, was applied. Questions were about the v…	General practitioners; Schizophrenia; Stigma	adult; aggression; behavior disorder; competence; conference paper; continuing education; controlled study; female; general practitioner; human; human experiment; learning; male; medical education; medical practice; normal human; patient attitude; physician attitude; questionnaire; schizophrenia; staff training; stigma; Adult; Attitude of Health Personnel; Education, Medical, Continuing; Female; …												Sartorius, N., Stigma: What can psychiatrists do about it? (1998) Lancet, 352, pp. 1058-1059; Sagduyu, A., Aker, T., Ozmen, E., Ogel, K., Tamar, D., Public opinion and attitude towards schizophrenia: An epidemiologic research (2001) Turk. Psikiyatri Derg., 12, pp. 99-110. , in Turkish; Stuart, H., Arboleda-Florez, J., Community attitudes toward people with schizoprenia (2001) Can. J. Psychiatry, …	Üçok, A.; Istanbul Medical Faculty, Millet street, Capa (34390), Istanbul, Turkey; email: alpucok@superonline.com								13231316		PCNEF	16884445	English	Psychiatry Clin. Neurosci.	Conference Paper	Final	All Open Access, Bronze	Scopus	2-s2.0-33745946289
Burroughs H., Lovell K., Morley M., Baldwin R., Burns A., Chew-Graham C.	6602855911;7006183801;7006568348;7402397032;35451022300;6701468194;	'Justifiable depression': How primary care professionals and patients view late-life depression? A qualitative study	2006	Family Practice	23	3		369	377		139	10.1093/fampra/cmi115	https://www.scopus.com/inward/record.uri?eid=2-s2.0-34248540373&doi=10.1093%2ffampra%2fcmi115&partnerID=40&md5=7a955317d99f2f39b8c2c2631dbfb088	Division of Primary Care, University of Manchester, Rusholme Academic Unit, Rusholme, Manchester M14 5NP, United Kingdom; School of Nursing, Midwifery and Health Visiting, University of Manchester, Manchester M13 9PL, United Kingdom; Manchester Mental Health and Social Care Trust (MMHSCT), York House, Manchester Royal Infirmary, Oxford Road, M13 9WL, United Kingdom; Manchester Mental Health and S…	Burroughs, H., Division of Primary Care, University of Manchester, Rusholme Academic Unit, Rusholme, Manchester M14 5NP, United Kingdom; Lovell, K., School of Nursing, Midwifery and Health Visiting, University of Manchester, Manchester M13 9PL, United Kingdom; Morley, M., Manchester Mental Health and Social Care Trust (MMHSCT), York House, Manchester Royal Infirmary, Oxford Road, M13 9WL, United …	Background. Depression is the commonest mental health problem in elderly people and continues to be underdiagnosed and undertreated. Aim. To explore the ways that primary care professionals and patients view the causes and management of late-life depression. Design. A qualitative study using semistructured interviews. Setting. One Primary Care Trust in North West England. Participants. Fifteen pr…	Depression; Elderly; Primary care	article; depression; female; general practitioner; gerontopsychiatry; health personnel attitude; human; literature; male; primary health care; psychological aspect; qualitative research; Anecdotes; Attitude of Health Personnel; Depressive Disorder; Female; Geriatric Psychiatry; Humans; Male; Physicians, Family; Primary Health Care; Qualitative Research					Department of Health and Social Care, DH; Department of Health and Social Care, DH	*Primary care Intervention for Depression in the Elderly (a feasibility study in Central Manchester funded by the Department of Health)	Funding: The PRIDE trial is funded by the Department of Health. The researchers are independent of the funding body, and the views expressed are not necessarily those of the Department of Health.					(1999), World Health Organisation. The World Health Report. Geneva: WHO; Beekman, A.T., Copeland, J.R., Prince, M.J., Review of community prevalence of depression in later life (1999) Br J Psychiatry, 174, pp. 307-311; Oxman, T.E., Barrett, A.T., Barrett, J., Gerber, P., Symptomatology of late-life minor depression among primary care patients (1990) Psychosomatics, 31, pp. 174-180; Cole, S.A., Be…	Burroughs, H.; Division of Primary Care, , Rusholme, Manchester M14 5NP, United Kingdom; email: burroughs@man.ac.uk								2632136		FAPRE	16476699	English	Fam. Pract.	Article	Final	All Open Access, Bronze	Scopus	2-s2.0-34248540373
Deans C., Meocevic E.	6701442962;13610986400;	Attitudes of registered psychiatric nurses towards patients diagnosed with borderline personality disorder.	2006	Contemporary nurse : a journal for the Australian nursing profession	21	1		43	49		60	10.5172/conu.2006.21.1.43	https://www.scopus.com/inward/record.uri?eid=2-s2.0-33646834151&doi=10.5172%2fconu.2006.21.1.43&partnerID=40&md5=9cadda91a82100003c5678c246e89017	University of Ballarat and Ballarat Health Services, and North West Health Care Network, Royal Melbourne Hospital, Parksville, Victoria, Australia	Deans, C., University of Ballarat and Ballarat Health Services, and North West Health Care Network, Royal Melbourne Hospital, Parksville, Victoria, Australia; Meocevic, E., University of Ballarat and Ballarat Health Services, and North West Health Care Network, Royal Melbourne Hospital, Parksville, Victoria, Australia	Caring for patients with a diagnosis of Borderline Personality Disorder (BPD) has been identified as a problem area for mental health professionals with some studies suggesting that a diagnosis of BPD will influence the level and quality of interaction staff have with patients. It is inherent to psychiatric nursing that practitioners are able to establish rapport, develop trust and demonstrate em…		adult; article; Australia; borderline state; counter transference; emotion; female; health personnel attitude; human; male; mental health service; middle aged; nurse attitude; nurse patient relationship; nursing; nursing care; psychiatric department; psychiatric nursing; psychological aspect; Adult; Attitude of Health Personnel; Borderline Personality Disorder; Community Mental Health Services; C…													Deans, C.								10376178			16594881	English	Contemp Nurse	Article	Final	All Open Access, Green	Scopus	2-s2.0-33646834151
Rosendal M., Bro F., Sokolowski I., Fink P., Toft T., Olesen F.	6602403423;6701764864;12241245600;57208437317;6507225050;7004841105;	A randomised controlled trial of brief training in assessment and treatment of somatisation: Effects on GPs' attitudes	2005	Family Practice	22	4		419	427		50	10.1093/fampra/cmi033	https://www.scopus.com/inward/record.uri?eid=2-s2.0-25644445519&doi=10.1093%2ffampra%2fcmi033&partnerID=40&md5=fb2dae2c3c5b8c8a82472cd176277cb4	Quality Improvement Committee for General Practice in Vejle County, Vejle County, Denmark; Research Unit, Institute for General Practice, Aarhus University, Vennelyst Boulevard 6, DK-8000 Aarhus, Denmark; Research Unit for General Practice, University of Southern Denmark, Odense M, Denmark; Research Unit for Functional Disorders, Aarhus University Hospital, Aarhus, Denmark	Rosendal, M., Quality Improvement Committee for General Practice in Vejle County, Vejle County, Denmark, Research Unit, Institute for General Practice, Aarhus University, Vennelyst Boulevard 6, DK-8000 Aarhus, Denmark; Bro, F., Research Unit for General Practice, University of Southern Denmark, Odense M, Denmark; Sokolowski, I., Research Unit, Institute for General Practice, Aarhus University, Ve…	Background. Somatising patients frequently present in primary care but GPs often express frustration in dealing with them. A negative attitude may result in missed diagnoses and ineffective treatment. Objective. This study aimed to evaluate the effect of a novel, multifaceted training programme on GPs' attitudes towards somatisation. Methods. The study was performed as a cluster randomised contro…	Education - Continuing; Health personnel attitude; Primary health care; randomised controlled trial; Somatoform disorders	adult; anxiety; article; clinical examination; clinical trial; cluster analysis; cognitive therapy; controlled clinical trial; controlled study; Denmark; diagnostic error; education program; female; follow up; frustration; general practice; human; male; medical education; outcomes research; physician attitude; primary medical care; questionnaire; randomized controlled trial; somatization; somatof…												Toft, T., Fink, P., Christensen, K.S., Oernboel, E., Frostholm, L., Olesen, F., Prevalence and comorbidity among mental disorders in primary care. Results from the FIP study Psychol. Med., , (in press); Fink, P., Surgery and medical treatment in persistent somatizing patients (1992) J. Psychosom. Res., 36, pp. 439-447; Hahn, S.R., Thompson, K.S., Wills, T.A., Stern, V., Budner, N.S., The difficul…	Rosendal, M.; Research Unit for General Practice, Vennelyst Boulevard 6, DK-8000 Aarhus, Denmark; email: m.rosendal@dadlnet.dk								2632136		FAPRE	15897211	English	Fam. Pract.	Article	Final	All Open Access, Bronze, Green	Scopus	2-s2.0-25644445519
Deans C., Soar R.	6701442962;8643457500;	Caring for clients with dual diagnosis in rural communities in Australia: The experience of mental health professionals	2005	Journal of Psychiatric and Mental Health Nursing	12	3		268	274		37	10.1111/j.1365-2850.2005.00830.x	https://www.scopus.com/inward/record.uri?eid=2-s2.0-19544388417&doi=10.1111%2fj.1365-2850.2005.00830.x&partnerID=40&md5=ee3b121b8d1a40c75b4b2d41489c2591	University of Ballarat and Ballarat Health Services, University of Ballarat, Ballarat, Vic., Australia; Dual Diagnosis Clinician, Grampians Psychiatric Services, Ballarat, Vic., Australia; University of Ballarat, PO Box 663, Ballarat, Vic. 3353, Australia	Deans, C., University of Ballarat and Ballarat Health Services, University of Ballarat, Ballarat, Vic., Australia, University of Ballarat, PO Box 663, Ballarat, Vic. 3353, Australia; Soar, R., Dual Diagnosis Clinician, Grampians Psychiatric Services, Ballarat, Vic., Australia	This paper identifies and describes the experiences of 13 rural mental health professionals who care for clients diagnosed with a mental illness and a coexisting alcohol and other drug disorder (dual diagnosis). Dual diagnosis is a common problem which is often poorly understood and managed by mental health professionals. The effect of excessive substance use on a person's mental well-being can p…	Comorbidity; Dual diagnosis; Mental health; Rural health	adult; alcoholism; article; Australia; controlled study; drug abuse; female; health care delivery; health care personnel; human; male; mental disease; mental health; mental health care; mental health service; rural area; wellbeing; Adult; Alcoholism; Comorbidity; Diagnosis, Dual (Psychiatry); Female; Focus Groups; Humans; Interprofessional Relations; Male; Mental Disorders; Nurse's Role; Nurse-Pa…												(2002) ANCD National Report - Rural and Regional Alcohol and Other Drugs Consultant Forums, , http://www.ancd.org.au; Regional Population Growth, Australia and New Zealand 2002-2003, , (ABS Cat. No. 3235.0-8.55.001). Canberra; Becker, C., (1992) Living and Relating: An Introductory to Phenomenology, , SAGE Publications, London; Bricker, M.G., (1995) The STEMSS Supported Self-help Model for Dual D…	Deans, C.; University of Ballarat, PO Box 663, Ballarat, Vic. 3353, Australia; email: c.deans@ballarat.edu.au								13510126		JPMNE	15876232	English	J. Psychiatr. Ment. Health. Nurs.	Article	Final		Scopus	2-s2.0-19544388417
Lester H.E., Tritter J.Q., Sorohan H.	7102915574;55932799600;8419729300;	Patients' and health professionals' views on primary care for people with serious mental illness: Focus group study	2005	British Medical Journal	330	7500		1122	1126		198	10.1136/bmj.38440.418426.8F	https://www.scopus.com/inward/record.uri?eid=2-s2.0-18744380998&doi=10.1136%2fbmj.38440.418426.8F&partnerID=40&md5=d68f433dbe550218c1967374241467d1	Department of Primary Care and General Practice, Medical School, University of Birmingham, Birmingham B15 2TT, United Kingdom; Institute of Governance and Public Management, Warwick Business School, University of Warwick, Coventry CV4 7AL, United Kingdom	Lester, H.E., Department of Primary Care and General Practice, Medical School, University of Birmingham, Birmingham B15 2TT, United Kingdom; Tritter, J.Q., Institute of Governance and Public Management, Warwick Business School, University of Warwick, Coventry CV4 7AL, United Kingdom; Sorohan, H., Department of Primary Care and General Practice, Medical School, University of Birmingham, Birmingham…	Objective: To explore the experience of providing and receiving primary care from the perspectives of primary care health professionals and patients with serious mental illness respectively. Design: Qualitative study consisting of six patient groups, six health professional groups, and six combined focus groups. Setting: Six primary care trusts in the West Midlands. Participants: Forty five patie…		article; disease severity; general practitioner; high risk patient; mental disease; mental health service; patient care; patient education; primary medical care; priority journal; qualitative analysis; responsibility; schizophrenia; adolescent; adult; aged; attitude to health; chronic disease; clinical trial; female; health care delivery; health personnel attitude; human; information processing; …												Nazareth, I., King, M., Haines, A., Care of schizophrenia in general practice (1993) BMJ, 307, p. 910; Lang, F., Johnstone, E., Murray, D., Service provision for people with schizophrenia. Role of the general practitioner (1997) Br J Psychiatry, 171, pp. 165-168; Kai, J., Crosland, A., Drinkwater, C., Prevalence of enduring arid disabling mental illness in the inner city (2000) Br J Gen Pract, 50…	Lester, H.E.; Department of Primary Care and General Practice, , Birmingham B15 2TT, United Kingdom; email: H.E.Lester@bham.ac.uk								9598146		BMJOA	15843427	English	Br. Med. J.	Article	Final	All Open Access, Bronze, Green	Scopus	2-s2.0-18744380998
Baker J.A., Richards D.A., Campbell M.	55469103400;55574623500;8304063400;	Nursing attitudes towards acute mental health care: Development of a measurement tool	2005	Journal of Advanced Nursing	49	5		522	529		42	10.1111/j.1365-2648.2004.03325.x	https://www.scopus.com/inward/record.uri?eid=2-s2.0-14844342385&doi=10.1111%2fj.1365-2648.2004.03325.x&partnerID=40&md5=0a6201b58eb66a2f65d305b34c79659f	Sch. Nursing, Midwifery Social Wk., University of Manchester, Manchester, United Kingdom; Department of Health Sciences, University of York, York, United Kingdom; Sch. Nursing, Midwifery Social Wk., University of Manchester, Coupland III, Coupland Street, Manchester M13 9PL, United Kingdom	Baker, J.A., Sch. Nursing, Midwifery Social Wk., University of Manchester, Manchester, United Kingdom, Sch. Nursing, Midwifery Social Wk., University of Manchester, Coupland III, Coupland Street, Manchester M13 9PL, United Kingdom; Richards, D.A., Department of Health Sciences, University of York, York, United Kingdom; Campbell, M., Sch. Nursing, Midwifery Social Wk., University of Manchester, Ma…	Aim. This paper reports the development, piloting and validation of a tool to measure attitudes for use with nursing staff working in acute mental health care units. Background. The quality of care provided for service users in acute mental health care has come under both scrutiny and severe criticism. The attitudes of staff working in these environments have been cited as a contributory factor i…	Acute mental health care; Attitudes; Measurement tools; Nursing; Validation	adult; article; controlled study; device; factorial analysis; female; human; male; measurement; mental health care; normal human; nurse attitude; nursing; nursing staff; questionnaire; rating scale; Acute Disease; Adult; Attitude of Health Personnel; Female; Humans; Likelihood Functions; Male; Mental Disorders; Nursing Staff; Principal Component Analysis; Quality of Health Care; Questionnaires; R…												Atkinson, R.L., Atkinson, R.C., Smith, E.E., Bem, D.J., Nolen-Hoeksema, S., (1996) Hilgard's Introduction to Psychology, , Harcourt Brace College Publishers, Fort Worth; Baker, S., (2000) Environmentally Friendly, a Patients' Views of Conditions in Psychiatric Wards, , Mind, London; Burra, P., Kalin, R., Leichner, P., Waldron, J.J., Handforth, J.R., Jarrett, F.J., Amara, I.B., The ATP 30 - A scal…	Baker, J.A.; Sch. Nursing, Midwifery Social Wk., Coupland Street, Manchester M13 9PL, United Kingdom; email: john.a.baker@manchester.ac.uk								3092402		JANUD	15713184	English	J. Adv. Nurs.	Article	Final		Scopus	2-s2.0-14844342385
Ishige N., Hayashi N.	22947407700;36730939600;	Occupation and social experience: Factors influencing attitude towards people with schizophrenia	2005	Psychiatry and Clinical Neurosciences	59	1		89	95		18	10.1111/j.1440-1819.2005.01337.x	https://www.scopus.com/inward/record.uri?eid=2-s2.0-14644427072&doi=10.1111%2fj.1440-1819.2005.01337.x&partnerID=40&md5=c8f5b59ee54ddadfd162e4757dda4972	Dept. of Addictive Behavior Research, Tokyo Institute of Psychiatry, Tokyo, Japan; Department of Schizophrenia Research, Tokyo Institute of Psychiatry, Tokyo, Japan; Department of Psychiatry, Tokyo Metropol. Matsuzawa Hospital, Tokyo, Japan; Dept. of Addictive Behavior Research, Tokyo Institute of Psychiatry, 2-1-8 Kamikitazawa, Setagaya-ku, Tokyo 156-8585, Japan	Ishige, N., Dept. of Addictive Behavior Research, Tokyo Institute of Psychiatry, Tokyo, Japan, Dept. of Addictive Behavior Research, Tokyo Institute of Psychiatry, 2-1-8 Kamikitazawa, Setagaya-ku, Tokyo 156-8585, Japan; Hayashi, N., Department of Schizophrenia Research, Tokyo Institute of Psychiatry, Tokyo, Japan, Department of Psychiatry, Tokyo Metropol. Matsuzawa Hospital, Tokyo, Japan	The purpose of the present study was to examine the role of occupation and social experience as factors determining the attitude of psychiatric care workers and other workers from various backgrounds toward people with schizophrenia. To measure the attitude of 786 subjects from six occupational groups toward people with schizophrenia, the evaluation scale applying semantic differential technique …	Attitude toward the mentally ill; Measurement of attitude; Occupational factor; Schizophrenia	adult; affect; article; education; evaluation; experience; female; health care personnel; health personnel attitude; human; Japan; male; mental health service; normal human; nurse; occupation; police; rating scale; schizophrenia; semantics; social aspect; social rejection scale; social welfare; Adult; Affect; Aged; Attitude of Health Personnel; Female; Health Surveys; Humans; Japan; Male; Middle …												Rabkin, J., Public attitudes toward mental illness: A review of the literature (1974) Schizophr. Bull., 10, pp. 9-33; Chou, K.L., Mak, K.Y., Chung, P.K., Ho, K., Attitudes towards mental patients in Hong Kong (1996) Int. J. Soc. Psychiatry, 42, pp. 213-219; Ojanen, M., Attitiudes towards mental patients (1992) Int. J. Soc. Psychiatry, 38, pp. 120-130; Brockington, I.F., Hall, P., Murphy, C., The …	Ishige, N.; Dept. of Addictive Behavior Research, 2-1-8 Kamikitazawa, Setagaya-ku, Tokyo 156-8585, Japan; email: VYL03605@nifty.ne.jp								13231316		PCNEF	15679546	English	Psychiatry Clin. Neurosci.	Article	Final		Scopus	2-s2.0-14644427072
Salt N., Parkes E., Scammell A.	57194812094;6701442841;6603036559;	GPs' perceptions of the management of ADHD in primary care: A study of Wandsworth GPs	2005	Primary Health Care Research and Development	6	2		162	171		12	10.1191/1463423605pc239oa	https://www.scopus.com/inward/record.uri?eid=2-s2.0-85015996088&doi=10.1191%2f1463423605pc239oa&partnerID=40&md5=036ff79dd88d979ce8c2517f0a863b1a	Battersea Research Group, Bolingbroke Hospital, Wakehurst Road, London, United Kingdom	Salt, N., Battersea Research Group, Bolingbroke Hospital, Wakehurst Road, London, United Kingdom; Parkes, E., Battersea Research Group, Bolingbroke Hospital, Wakehurst Road, London, United Kingdom; Scammell, A., Battersea Research Group, Bolingbroke Hospital, Wakehurst Road, London, United Kingdom	Attention-deficit hyperactivity disorder (ADHD) is a growing diagnosis in child mental health in the UK and is increasingly being treated with methylphenidate (Ritalin, Equasym, Concerta). There are, however, clinical and public controversies over the diagnosis and ‘labelling’ of ADHD as a disorder, the use of drug treatments, and a relative paucity of guidance on the initial diagnosis and referr…	attention-deficit hyperactivity disorder; attitudes and opinions; general practitioners; methylphenidate; primary care; secondary care													Diagnostic and statistical manual of mental disorder IV (1994), American Psychiatric Association. Washington, DC: American Psychiatric Association; Angold, A., Erkanli, A., Egger, H.L., Costello, E.J., Stimulant treatment for children: a community perspective (2000) Journal of the American Academy of Child and Adolescent Psychiatry, 39, pp. 975-984; Ball, C., Attention deficit hyperactivity disor…									14634236				English	Prim. Heath Care Res. Dev.	Article	Final	All Open Access, Bronze	Scopus	2-s2.0-85015996088
Lucas H., Scammell A., Hagelskamp C.	57192738364;6603036559;57210613817;	How do GP registrars feel about dealing with mental health issues in the primary care setting? A qualitative investigation	2005	Primary Health Care Research and Development	6	1		60	71		7	10.1191/1463423605pc210oa	https://www.scopus.com/inward/record.uri?eid=2-s2.0-70349925424&doi=10.1191%2f1463423605pc210oa&partnerID=40&md5=9f617b4503ca9806382b13476b26d3b5	Battersea Research Group, Bolingbroke Hospital, London, United Kingdom	Lucas, H., Battersea Research Group, Bolingbroke Hospital, London, United Kingdom; Scammell, A., Battersea Research Group, Bolingbroke Hospital, London, United Kingdom; Hagelskamp, C., Battersea Research Group, Bolingbroke Hospital, London, United Kingdom	The treatment of mental health problems is now a national priority in the UK. With a prevalence rate of 23% in the general population and 75% of the population visiting a GP each year, the role of primary care in the detection, management and treatment of mental health problems is pivotal. However, around 20% of mental health problems remain unidentified by GPs. Many reasons may contribute to thi…	detection; GP registrars; management; mental health; support; training													Ashworth, M., Clement, S., Sandhu, J., Farley, N., Ramsay, R., Davies, T., British Journal of General Practice (2002) Psychiatric referral rates and the influence of on-site mental health workers in general's practice., 52 (39), p. 41; Ayuso-Mateos, J.L., Vazquez-Barquero, J.L., Dorwick, C., Lehtinen, V., Dalgard, O.S., Casey, P., Wilkinsen, C., Wilkinsen, G., British Journal of Psychiatry (2001)…	Lucas, H.; Battersea Research Group, Wakehurst Road, London, SW11 6HN, United Kingdom								14634236				English	Prim. Heath Care Res. Dev.	Article	Final	All Open Access, Bronze, Green	Scopus	2-s2.0-70349925424
Walsh J., Green R., Matthews J., Bonucelli-Puerto B.	16450810300;35615643700;57193234230;6503943539;	Social workers' views of the etiology of mental disorders: Results of a national study	2005	Social Work	50	1		43	52		4	10.1093/sw/50.1.43	https://www.scopus.com/inward/record.uri?eid=2-s2.0-12444304407&doi=10.1093%2fsw%2f50.1.43&partnerID=40&md5=42ac7e71a218ee0a8a711bc280e1bc1a	School of Social Work, Virginia Commonwealth University, 1001 West Franklin Street, Richmond, VA 23284-2027, United States; School of Social Work, Virginia Commonwealth University, United States	Walsh, J., School of Social Work, Virginia Commonwealth University, 1001 West Franklin Street, Richmond, VA 23284-2027, United States; Green, R., School of Social Work, Virginia Commonwealth University, United States; Matthews, J., School of Social Work, Virginia Commonwealth University, United States; Bonucelli-Puerto, B., School of Social Work, Virginia Commonwealth University, United States	Research on many mental disorders conducted since the 1990s strongly suggests a biological component to etiology. These developments should inform the decisions clinical social workers make regarding their interventions with clients. Several recent research reports, however, suggest that social workers may underestimate the influence of biological factors in some mental disorders. Because the mea…	Assessment; Clinical social work; Mental illness; Social work education; Survey research													Akiskal, H.S., An integrative perspective on recurrent mood disorders: The mediating role of personality (1991) Psychosocial Aspects of Depression, pp. 215-235. , J. Becker & A. Kleinman (Eds.). Hillsdale, NJ: Lawrence Erlbaum; Badger, L.W., Rand, E.H., Mood disorders (1998) Mental Health Research: Implications for Practice, pp. 49-117. , J. Williams & K. Ell (Eds.). Washington, DC: NASW Press; B…	Walsh, J.; School of Social Work, 1001 West Franklin Street, Richmond, VA 23284-2027, United States; email: jwalsh@atlas.vcu.edu			Oxford University Press					378046				English	Soc. Work	Review	Final		Scopus	2-s2.0-12444304407
Magliano L., De Rosa C., Fiorillo A., Malangone C., Guarneri M., Marasco C., Maj M., The Working Group of the Italian National Study on Families of Persons with Schizophrenia	7004344197;7102114680;55141656400;6602942167;7006854047;6603667597;7102716455;	Beliefs of psychiatric nurses about schizophrenia: A comparison with patients' relatives and psychiatrists	2004	International Journal of Social Psychiatry	50	4		319	330		34	10.1177/0020764004046073	https://www.scopus.com/inward/record.uri?eid=2-s2.0-19944428581&doi=10.1177%2f0020764004046073&partnerID=40&md5=eb2cb3abc8444c15ded8d5d4b20d181f	Department of Psychiatry, University of Naples, Largo Madonna delle Grazie, I-80138 Naples, Italy	Magliano, L., Department of Psychiatry, University of Naples, Largo Madonna delle Grazie, I-80138 Naples, Italy; De Rosa, C., Department of Psychiatry, University of Naples, Largo Madonna delle Grazie, I-80138 Naples, Italy; Fiorillo, A., Department of Psychiatry, University of Naples, Largo Madonna delle Grazie, I-80138 Naples, Italy; Malangone, C., Department of Psychiatry, University of Naples…	Background: What patients' relatives and health professionals think about causes, treatments and psychosocial consequences of schizophrenia can influence its detection and outcome. Aims: To compare the beliefs about schizophrenia in 190 nurses, 110 psychiatrists and 709 relatives of patients with this mental disorder, recruited in 30 randomly selected mental health centres. Methods: In each centr…	Beliefs; Mental health professionals; Relatives; Schizophrenia	article; conflict; controlled study; crime; disability; family; female; health education; heredity; human; human rights; male; mental health service; mental hospital; mental patient; nurse training; nursing; prediction; psychiatrist; psychotrauma; punishment; questionnaire; relative; risk factor; schizophrenia; social psychology; stress												(1994) Diagnostic and Statistical Manual of Mental Disorders, , American Psychiatric Association (APA) 4th edn. Washington, DC: American Psychiatric Association; Angermeyer, M.C., Matschinger, H., Relatives' beliefs about the causes of schizophrenia (1996) Acta Psychiatrica Scandinavica, 93, pp. 199-204; Barbato, A., Psychiatry in transition: Outcomes of a mental health policy shift in Italy (199…	Magliano, L.; Department of Psychiatry, Largo Madonna delle Grazie, Italy			SAGE Publications Ltd					207640		IJSPA	15648745	English	Int. J. Soc. Psychiatry	Article	Final		Scopus	2-s2.0-19944428581
Kingdom D., Sharma T., Hart D.	26642928100;7202571892;20934377600;	What attitudes do psychiatrists hold towards people with mental illness?	2004	Psychiatric Bulletin	28	11		401	406		72	10.1192/pb.28.11.401	https://www.scopus.com/inward/record.uri?eid=2-s2.0-8344272002&doi=10.1192%2fpb.28.11.401&partnerID=40&md5=22a1c32a704ac32fb180cfc225691b4c	Mental Health Care Delivery, University of Southampton, Royal South Hants Hospital, Brinton's Terrace, Southampton SO14 0YG, United Kingdom; Department of Psychiatry, South London/Maudsley NHS Trust, London, United Kingdom; Royal College of Psychiatry, United Kingdom	Kingdom, D., Mental Health Care Delivery, University of Southampton, Royal South Hants Hospital, Brinton's Terrace, Southampton SO14 0YG, United Kingdom; Sharma, T., Department of Psychiatry, South London/Maudsley NHS Trust, London, United Kingdom; Hart, D., Royal College of Psychiatry, United Kingdom	Aims and method. To investigate the attitudes that psychiatrists hold towards people with mental illness. Each member of the Royal College of Psychiatrists in the UK was sent a questionnaire based on previous research in this area, supplemented with relevant questions on management. Results. 2813 of 6524 questionnaires were returned (43%). Psychiatrists' attitudes compared favourably with those o…		antiparkinson agent; neuroleptic agent; advisory committee; article; controlled study; diagnostic error; drug legislation; female; general practitioner; hazard assessment; human; male; medical practice; medical society; mental disease; Negro; nurse practitioner; physician attitude; polypharmacy; population research; psychiatric treatment; psychiatrist; questionnaire; schizophrenia; social worker;…												Breggin, P., (1991) Toxic Psychiatry, , London: Harper Collins; Crisp, A.H., Gelder, M.G., Rix, S., Stigmatisation of people with mental illnesses (2000) British Journal of Psychiatry, 177, pp. 4-7; Harrison, G., Owens, D., Holton, A., A prospective study of severe mental disorder in Afro-Caribbean patients (1988) Psychological Medicine, 18, pp. 643-657; Hickling, F.W., McKenzie, K., Mullen, R., …	Kingdom, D.; Mental Health Care Delivery, Brinton's Terrace, Southampton SO14 0YG, United Kingdom; email: dgk@soton.ac.uk								9556036		PBULE		English	Psychiatr. Bull.	Article	Final		Scopus	2-s2.0-8344272002
Lauber C., Anthony M., Ajdacic-Gross V., Rössler W.	7004026795;7101883494;6601976070;7004584290;	What about psychiatrists' attitude to mentally ill people?	2004	European Psychiatry	19	7		423	427		154	10.1016/j.eurpsy.2004.06.019	https://www.scopus.com/inward/record.uri?eid=2-s2.0-7044224407&doi=10.1016%2fj.eurpsy.2004.06.019&partnerID=40&md5=167199c82ca9a86b37aea907f4c1af40	Psychiatric University Hospital, Militärstrasse 8, PO Box 1930, 8021 Zurich, S., Switzerland	Lauber, C., Psychiatric University Hospital, Militärstrasse 8, PO Box 1930, 8021 Zurich, S., Switzerland; Anthony, M., Psychiatric University Hospital, Militärstrasse 8, PO Box 1930, 8021 Zurich, S., Switzerland; Ajdacic-Gross, V., Psychiatric University Hospital, Militärstrasse 8, PO Box 1930, 8021 Zurich, S., Switzerland; Rössler, W., Psychiatric University Hospital, Militärstrasse 8, PO Box 19…	Objective. - Firstly, to assess and, secondly, to compare experts' and lay attitudes towards community psychiatry and the respective social distance towards mentally ill people. Method. - Comparison of two representative Swiss samples, one comprising of 90 psychiatrists, the other including 786 individuals of the general population. Results. - The psychiatrists' attitude was significantly more po…	Anti-stigma campaign; Community psychiatry; Expert and lay attitude; Mental illness; Social distance	article; attitude; human; mental disease; mental health service; normal human; population research; priority journal; psychiatrist; social aspect; Adult; Attitude of Health Personnel; Attitude to Health; Community Psychiatry; Female; Humans; Male; Mental Disorders; Questionnaires; Social Distance; Stereotyping						We would like to thank the participants of this study and Luis Falcato for his help in study design and data collecting. The population survey was supported by the Swiss National Research Foundation (Grant No. #32-52571.97).						Corrigan, P.W., River, L.P., Lundin, R.K., Penn, D.L., Uphoff-Wasowski, K., Campion, J., Three strategies for changing attributions about severe mental illness (2001) Schizophr Bull, 27, pp. 187-195; Cumming, E., Cumming, J., (1957) Closed Ranks: An Experiment in Mental Health Education, , MA: Harvard University Press Cambridge; Frey, J.H., Mertens Oishi, S., (1995) How to Conduct Interviews by T…	Psychiatric University Hospital, Switzerland; email: christoph.lauber@puk.zh.ch								9249338		EUPSE	15504649	English	Eur. Psychiatry	Article	Final		Scopus	2-s2.0-7044224407
Qureshi N.A., Van Der Molen H.T., Schmidt H.G., Al-Habeeb T.A., Magzoub M.E.M.	7103016449;7102603757;7404731734;6602841670;7004320335;	General practitioners pre and post training knowledge and attitude towards psychiatry	2004	Neurosciences	9	4		287	294		4		https://www.scopus.com/inward/record.uri?eid=2-s2.0-6044250162&partnerID=40&md5=2508db7ca7ab57f1157637fdaf936a3a	Cont. Medical Education and Research, Buraidah Mental Health Hospital, Buraidah, Saudi Arabia; Division of Psychiatry, Faculty of Medicine, King Khalid University Hospital, Riyadh, Saudi Arabia; College of Applied Sciences, King Saud University, Riyadh, Saudi Arabia; Department of Psychology, Erasmus University, Netherlands; Cont. Medical Education and Research, Buraidah Mental Health Hospital, P…	Qureshi, N.A., Cont. Medical Education and Research, Buraidah Mental Health Hospital, Buraidah, Saudi Arabia, Cont. Medical Education and Research, Buraidah Mental Health Hospital, PO Box 2292, Buraidah, Saudi Arabia; Van Der Molen, H.T., Department of Psychology, Erasmus University, Netherlands; Schmidt, H.G., Department of Psychology, Erasmus University, Netherlands; Al-Habeeb, T.A., Division o…	Objectives: General practitioners (GPs) often lack sufficient knowledge of psychiatric diagnoses and have unfavorable attitudes towards mental illness. The first aim of this intervention study is to assess the pre-and post-psychiatric training knowledge and attitudes of GPs. The second aim is to explore certain factors, which predict gain in knowledge and changes in attitude. Methods: This study …		adult; article; attitude; attitude questionnaire; controlled study; education program; female; general practice; general practitioner; human; human experiment; knowledge test; male; medical education; mental disease; mental hospital; normal human; primary medical care; psychiatry; questionnaire; sex difference; social disability; training												Higgins, E., A review of unrecognized mental illness in primary care: Prevalence, natural history, and efforts to change the course (1994) Arch Fam Med, 3, pp. 908-917; Van Der Pasch, M., Verhaak, P.F., Communication in general practice: Recognition and treatment of mental illness (1998) Patient Educ Couns, 33, pp. 97-112; Odell, S.M., Surtees, P.G., Wainwright, N.W., Commander, M.J., Sashidharan…	Qureshi, N.A.; Cont. Medical Education and Research, PO Box 2292, Buraidah, Saudi Arabia; email: qureshinaseem@hotmail.com								13196138		NRSAB		English	Neurosciences	Article	Final		Scopus	2-s2.0-6044250162
Carr-Walker P., Bowers L., Callaghan P., Nijman H., Paton J.	9038540100;7102732657;56007614600;55488595100;35973610200;	Attitudes towards personality disorders: Comparison between prison officers and psychiatric nurses	2004	Legal and Criminological Psychology	9	2		265	277		17	10.1348/1355325041719347	https://www.scopus.com/inward/record.uri?eid=2-s2.0-4444247568&doi=10.1348%2f1355325041719347&partnerID=40&md5=6154c71a8fbaf076ab8462f693f59734	City University, London, United Kingdom; TBS-Clinic De Kijvelanden, Maastricht University, Netherlands; Safer Custody Group, HM Prison Service, United Kingdom; 86 Cherrywood Lane, Morden SM4 4HS, United Kingdom	Carr-Walker, P., City University, London, United Kingdom, 86 Cherrywood Lane, Morden SM4 4HS, United Kingdom; Bowers, L., City University, London, United Kingdom; Callaghan, P., City University, London, United Kingdom; Nijman, H., TBS-Clinic De Kijvelanden, Maastricht University, Netherlands; Paton, J., Safer Custody Group, HM Prison Service, United Kingdom	Objectives. This study investigates the effects of working with dangerous and severely personality disordered (DSPD) prisoners and patients on the attitudes, perceptions and beliefs of staff, which may be important therapeutic variables in the management and treatment of prisoners and patients. Method. The attitudes of prison officers working in a DSPD prison unit and psychiatric nurses working i…		article; attitude; attitude to personality disorder questionnaire; comparative study; health care personnel; human; interview; nursing; perception; personality disorder; police; priority journal; prisoner; questionnaire; rating scale; staff attitude to personality disorder interview												Bowers, L., (2002) Dangerous and Severe Personality Disorder: Response and Role of the Psychiatric Team, , London: Routledge; Bowers, L., McFarlane, L., Kiyimba, F., Clark, N., Alexander, J., (2000) Factors Underlying and Maintaining Nurses' Attitudes to Patients with Severe Personality Disorder, , London: City University; Cohen, J., (1988) Statistical Power Analysis for the Behavioural Sciences,…	Carr-Walker, P.86 Cherrywood Lane, Morden SM4 4HS, United Kingdom; email: paolacoffey@yahoo.co.uk								13553259		LCPSF		English	Leg. Criminol. Psychol.	Article	Final		Scopus	2-s2.0-4444247568
Schwartz C.	7201521587;	The attitudes of social work students and practicing psychiatric social workers toward the inclusion in the community of people with mental Illness	2004	Social Work in Mental Health	2	1		33	45		4	10.1300/J200v02n01_03	https://www.scopus.com/inward/record.uri?eid=2-s2.0-34248602753&doi=10.1300%2fJ200v02n01_03&partnerID=40&md5=d5ffcddba9fbb43762278841e61d967b	School of Social Work, Bar-Ilan University, Ramat-Gan, 52900, Israel	Schwartz, C., School of Social Work, Bar-Ilan University, Ramat-Gan, 52900, Israel	This study measured and compared the attitudes of social work students and practicing psychiatric social workers to the inclusion in the community of people with mental illness. The Community Living Attitude Scale Mental Illness (comprising the four subscales of Empowerment, Exclusion, Sheltering, and Similarity) was administered to a random sample of 68 Israeli BA social work students (first yea…	Attitudes; Inclusion; Mental illness; Practicing psychiatric social workers; Social work students													Ajzenstadt, M., Aviram, U., Kalian, M., Kanter, A., Involuntary outpatient commitment in Israel: Treatment or control? (2001) International Journal of Law and Psychiatry, 24 (6), pp. 637-657; Allport, G.W., (1954) The Nature of Prejudice, , Boston, MA: Beacon Press; Antonak, R.F., Livneh, H., (1988) The Measurement of Attitudes Toward People with Disabilities: Methods Psychometric and Scales, , p…	Schwartz, C.; School of Social Work, , Ramat-Gan, 52900, Israel; email: schwartz@mail.biu.ac.il								15332985				English	Soc. Work Ment. Health	Article	Final		Scopus	2-s2.0-34248602753
Krawitz R.	6602932981;	Borderline personality disorder: Attitudinal change following training	2004	Australian and New Zealand Journal of Psychiatry	38	7		554	559		65	10.1111/j.1440-1614.2004.01409.x	https://www.scopus.com/inward/record.uri?eid=2-s2.0-4344570984&doi=10.1111%2fj.1440-1614.2004.01409.x&partnerID=40&md5=a4f2e722c522e8241b755deecbc53ae6	Waikato District Health Board, Private Psychotherapy Practice, Obesity Clinic, 102 Sealey Street, Thames 2801, New Zealand	Krawitz, R., Waikato District Health Board, Private Psychotherapy Practice, Obesity Clinic, 102 Sealey Street, Thames 2801, New Zealand	Objective: To assess the effect of a two-day training workshop on clinician attitudes to working with people with borderline personality disorder (BPD). The main goal of the workshop was to achieve positive change in the attitude of clinicians treating people with BPD in a public setting. The hypothesis underlying the intervention was that informing clinicians about current concepts of the diagno…	Attitudes; Borderline; Education; Personality; Training	adult; analysis of variance; article; awareness; borderline state; controlled study; follow up; health survey; human; medical education; medical research; medical staff; mental health service; physician attitude; prognosis; psychiatric diagnosis; public health service; questionnaire; scoring system; self concept; skill; statistical significance; substance abuse; treatment planning; workshop; Adul…												Swartz, M., Blazer, D., George, L., Winfield, I., Estimating the prevalence of borderline personality disorder in the community (1990) Journal of Personality Disorders, 4, pp. 257-272; Pfohl, B., Silk, K., Robins, C., Attitudes towards borderline personality disorder: A survey of 752 clinicians (1999), Geneva: International Society for the Study of Personality Disorders 6th International Congress…	Krawitz, R.; Waikato District Health Board, 102 Sealey Street, Thames 2801, New Zealand; email: roykrawitz@xtra.co.nz								48674		ANZPB	15255829	English	Aust. New Zealand J. Psychiatry	Article	Final		Scopus	2-s2.0-4344570984
Thomas-MacLean R., Stoppard J.M.	6507856608;6602165652;	Physicians' constructions of depression: Inside/outside the boundaries of medicalization	2004	Health	8	3		275	293		48	10.1177/1363459304043461	https://www.scopus.com/inward/record.uri?eid=2-s2.0-3042606346&doi=10.1177%2f1363459304043461&partnerID=40&md5=24cba67b56bf05ada83b05224c3415ac	Psychology Department, University of New Brunswick, Bag Service 45444, Fredericton, NB E3B 6E4, Canada; Department of Sociology, University of Saskatchewan, Canada; Department of Psychology, University of New Brunswick, Canada	Thomas-MacLean, R., Department of Sociology, University of Saskatchewan, Canada; Stoppard, J.M., Psychology Department, University of New Brunswick, Bag Service 45444, Fredericton, NB E3B 6E4, Canada, Department of Psychology, University of New Brunswick, Canada	A qualitative study explored primary care physicians' experiences of diagnosing and treating depression. Twenty physicians participated in semi-structured interviews. Interview questions asked physicians to consider a range of topics such as the etiology of depression, the diagnostic process and treatment of depression. Transcripts were analyzed discursively with a view to exploring the ways in w…	Depression; Medicalisation; Primary care; Qualitative research	data analysis; depression; diagnostic approach route; human; interview; medical practice; pathogenesis; physician attitude; primary medical care; psychiatric treatment; qualitative analysis; review; treatment indication; Attitude of Health Personnel; Canada; Depression; Female; Humans; Interviews; Male; Physician's Practice Patterns; Primary Health Care; Stress, Psychological												Armstrong, P., Armstrong, H., (1996) Wasting Away: The Undermining of Canadian Health Care, , Toronto, ON: Oxford University Press; Blazer, D., New concepts in the diagnosis and treatment of depression (1988) Comprehensive Therapy, 14, pp. 56-60; (2001) Physician Resource Questionnaire, , www.cma.ca/cma, Canadian Medical Association; Charmaz, K., Stories of suffering: Subjective tales and researc…	Psychology Department, Bag Service 45444, Fredericton, NB E3B 6E4, Canada								13634593			15200756	English	Health	Review	Final		Scopus	2-s2.0-3042606346
Üçok A., Polat A., Sartorius N., Erkoç S., Atakli C.	57200577911;7005490062;7102159482;7006363015;7801356395;	Attitudes of psychiatrists toward patients with schizophrenia	2004	Psychiatry and Clinical Neurosciences	58	1		89	91		63	10.1111/j.1440-1819.2004.01198.x	https://www.scopus.com/inward/record.uri?eid=2-s2.0-1042300088&doi=10.1111%2fj.1440-1819.2004.01198.x&partnerID=40&md5=53f3ff202f3bff2542883cf525bba6b5	Istanbul University, Istanbul Faculty of Medicine, Department of Psychiatry, Istanbul, Turkey; German Hospital, Istanbul, Turkey; Bak'yrköy Mental Hospital, Istanbul, Turkey; Department of Psychiatry, University of Geneva, Geneva, Switzerland; Istanbul Faculty of Medicine, Department of Psychiatry, 34390 Capa, Istanbul, Turkey	Üçok, A., Istanbul University, Istanbul Faculty of Medicine, Department of Psychiatry, Istanbul, Turkey, Istanbul Faculty of Medicine, Department of Psychiatry, 34390 Capa, Istanbul, Turkey; Polat, A., German Hospital, Istanbul, Turkey; Sartorius, N., Department of Psychiatry, University of Geneva, Geneva, Switzerland; Erkoç, S., Bak'yrköy Mental Hospital, Istanbul, Turkey; Atakli, C., Bak'yrköy …	A questionnaire was distributed to psychiatrists to investigate their attitudes toward patients with schizophrenia. A total of 42.7% of 60 respondents never informed patients of the diagnosis of schizophrenia and 40.7% informed on a case-by-case basis. The reason that psychiatrists gave for avoiding informing the patients/family members of the diagnosis was the idea that they would not understand…	Mental illness; Psychiatrists; Schizophrenia; Stigma	article; doctor patient relation; human; mental disease; physician attitude; psychiatrist; questionnaire; schizophrenia; social psychology; Adult; Attitude of Health Personnel; Cultural Characteristics; Family Health; Female; Health Care Surveys; Humans; Male; Prejudice; Professional-Patient Relations; Psychiatry; Schizophrenia; Social Conditions; Truth Disclosure; Turkey												Sartorius, N., Stigma: What can psychiatrists do about it? (1998) The Lancet, 352, pp. 1058-1059; Sagduyu, A., Aker, T., Ozmen, E., Ogel, K., Tamar, D., Public opinion and attitude towards schizophrenia: An epidemiologic research (2001) Turk. Psikiyatri. Derg., 12, pp. 99-110. , in Turkish; Jorm, A.F., Korten, A.E., Jacomb, P.A., Christensen, H., Henderson, S., Attitudes toward people with a ment…	Üçok, A.; Istanbul Faculty of Medicine, , 34390 Capa, Istanbul, Turkey; email: alpucok@superonline.com								13231316		PCNEF	14678463	English	Psychiatry Clin. Neurosci.	Article	Final	All Open Access, Bronze	Scopus	2-s2.0-1042300088
Newhill C.E., Korr W.S.	6601915528;6602866029;	Practice with people with severe mental illness: Rewards, challenges, burdens	2004	Health and Social Work	29	4		297	305		18	10.1093/hsw/29.4.297	https://www.scopus.com/inward/record.uri?eid=2-s2.0-9144257878&doi=10.1093%2fhsw%2f29.4.297&partnerID=40&md5=6a019dbbe0c542b059ef611526f87a32	School of Social Work, University of Pittsburgh, 2326 Cathedral of Learning, Pittsburgh, PA 15260, United States; School of Social Work, Univ. of IL at Urbana-Champaign, United States; University of Pittsburgh, Campus Research Development Fund, Ctr. for Mental Hlth. Serv. Research, United States	Newhill, C.E., School of Social Work, University of Pittsburgh, 2326 Cathedral of Learning, Pittsburgh, PA 15260, United States; Korr, W.S., School of Social Work, Univ. of IL at Urbana-Champaign, United States, University of Pittsburgh, Campus Research Development Fund, Ctr. for Mental Hlth. Serv. Research, United States	The authors surveyed a random sample of 1,200 NASW members in post-master's practice in mental health to identify their attitudes toward practice with people with severe mental illness. Contrary to the literature that claims social workers have abandoned vulnerable populations or have negative attitudes toward this population, the authors found that the majority practice with this clientele and f…	Attitudes; Mental health; Severe mental illness; Social work practice	adult; aged; controlled study; correlation analysis; data analysis; disease severity; female; general practitioner; health care delivery; health education; health service; health survey; human; major clinical study; male; medical literature; medical practice; mental disease; population research; review; social worker					National Institute of Mental Health, NIMH: R24 MH056848	Christina E. Newhill, PhD, ACSW, LCSW, BCD, is associate professor, School of Social Work, University of Pittsburgh, 2326 Cathedral of Learning, Pittsburgh, PA 15260; e-mail: Newhill@pitt.edu. Wynne S. Korr, PhD, is dean, School of Social Work, University of Illinois at Urbana-Champaign. The authors wish to acknowledge the University of Pittsburgh Campus Research Development Fund and the Center f…						(2003) Diagnostic and Statistical Manual of Mental Disorders (4th Ed., Rev. Text), , Washington, DC: Author; Anthony, W.A., Cohen, M.R., Farkas, M., Professional pre-service training for working with the long-term mentally ill (1988) Community Mental Health Journal, 24, pp. 258-269; Bowker, J., (1985) Education for Practice with the Chronically Mentally Ill: What Works?, , Washington, DC: Council…	Newhill, C.E.; School of Social Work, , Pittsburgh, PA 15260, United States; email: Newhill@pitt.edu			National Association of Social Workers					3607283		HSWOD		English	Health Soc. Work	Review	Final		Scopus	2-s2.0-9144257878
Hayes S.C., Bissett R., Roget N., Padilla M., Kohlenberg B.S., Fisher G., Masuda A., Pistorello J., Rye A.K., Berry K., Niccolls R.	7202407986;6603897335;8692218900;15835810900;6603554724;7402440224;7201483424;6602263422;8692219500;8692219600;54887279200;	The impact of acceptance and commitment training and multicultural training on the stigmatizing attitudes and professional burnout of substance abuse counselors	2004	Behavior Therapy	35	4		821	835		216	10.1016/S0005-7894(04)80022-4	https://www.scopus.com/inward/record.uri?eid=2-s2.0-23044504751&doi=10.1016%2fS0005-7894%2804%2980022-4&partnerID=40&md5=468f0a8939b1779e0302c0fd96e37c61	University of Nevada, Reno, NV, United States; Department of Psychology/296, University of Nevada, Reno, NV 89557-0062, United States	Hayes, S.C., University of Nevada, Reno, NV, United States, Department of Psychology/296, University of Nevada, Reno, NV 89557-0062, United States; Bissett, R., University of Nevada, Reno, NV, United States; Roget, N., University of Nevada, Reno, NV, United States; Padilla, M., University of Nevada, Reno, NV, United States; Kohlenberg, B.S., University of Nevada, Reno, NV, United States; Fisher, …	Empirically validated methods for reducing stigma and prejudice toward recipients of behavioral health-care services are badly needed. In the present study, two packages presented in 1-day workshops were compared to a biologically oriented educational control condition in the alleviation of stigmatizing attitudes in drug abuse counselors. One, Acceptance and Commitment Training (ACT), utilized ac…		acceptance and commitment training; achievement; adult; article; attitude; behavior therapy; burnout; clinical trial; controlled clinical trial; controlled study; education; female; follow up; health care industry; health care personnel; human; intermethod comparison; male; multicultural training; normal human; social psychology; stigmatizing attitude; substance abuse; substance abuse counselor; …					Substance Abuse and Mental Health Services Administration, SAMHSA: TI12899; Center for Substance Abuse Treatment, CSAT	Empirically validated methods for reducing stigma and prejudice toward recipients of behavioral health-care services are badly needed. In the present study, two packages presented in 1-day workshops were compared to a biologically oriented educational control condition in the alleviation of stigmatizing attitudes in drug abuse counselors. One, Acceptance and Commitment Training (ACT), utilized ac…						Bach, P., Hayes, S.C., The use of Acceptance and Commitment Therapy to prevent the rehospitalization of psychotic patients: A randomized controlled trial (2002) Journal of Consulting and Clinical Psychology, 70, pp. 1129-1139; Bakker, A.B., Demerouti, E., Schaufeli, W.B., Validation of the Maslach Burnout Inventory -General Survey: An internet study (2002) Anxiety, Stress and Coping, 15, pp. 245-…	Hayes, S.C.; Department of Psychology/296, , Reno, NV 89557-0062, United States; email: hayes@unr.edu			Association for Advancement of Behavior Therapy					57894		BHVTA		English	Behav. Ther.	Article	Final	All Open Access, Green	Scopus	2-s2.0-23044504751
Tay S.-E.C., Pariyasami S.D.O., Ravindran K., Ali M.I.A., Rowsudeen M.T.	57214038108;6507086188;8292238900;8292239000;6506944868;	Nurse's attitudes toward people with mental illnesses in a psychiatric hospital in Singapore	2004	Journal of Psychosocial Nursing and Mental Health Services	42	10		40	47		23	10.3928/02793695-20041001-08	https://www.scopus.com/inward/record.uri?eid=2-s2.0-16544386198&doi=10.3928%2f02793695-20041001-08&partnerID=40&md5=008ebe7a0f52b012a4aaa7c4eaefe2fb	Nursing Department, Institute of Mental Health, Woodbridge Hospital, Singapore, Singapore; Nursing Department, Institute of Mental Health, Woodbridge Hospital, 10 Buangkok View, Singapore 539747, Singapore	Tay, S.-E.C., Nursing Department, Institute of Mental Health, Woodbridge Hospital, Singapore, Singapore, Nursing Department, Institute of Mental Health, Woodbridge Hospital, 10 Buangkok View, Singapore 539747, Singapore; Pariyasami, S.D.O., Nursing Department, Institute of Mental Health, Woodbridge Hospital, Singapore, Singapore; Ravindran, K., Nursing Department, Institute of Mental Health, Wood…	A positive attitude toward people with mental illnesses is a necessary dimension of psychiatric nursing practice. Although studies have been conducted in Israel and Australia to examine the attitudes of nurses toward people with mental illnesses, no such study had been conducted in Singapore. This study explored the factors influencing nurses' attitudes toward and their involvement in caring for …		adult; age; article; clinical competence; demography; education; female; health personnel attitude; human; male; manpower; mental disease; mental health service; mental hospital; middle aged; nurse patient relationship; psychiatric nursing; questionnaire; Singapore; Adult; Age Factors; Attitude of Health Personnel; Clinical Competence; Demography; Female; Hospitals, Psychiatric; Humans; Male; Men…												Devine, P.G., Stereotypes and prejudice: Their automatic and controlled components (1989) Journal of Personality and Social Psychology, 56, pp. 5-18; Ewers, P., Bradshaw, T., McGovern, J., Ewers, B., Does training in psychosocial interventions reduce burnout rates in forensic nurses? (2002) Journal of Advanced Nursing, 37, pp. 470-476; Forchuk, C., People with enduring mental health problems desc…	Tay, S.-E. C.; Nursing Department, 10 Buangkok View, Singapore 539747, Singapore; email: sim_eng_tay@imh.com.sg			Slack Incorporated					2793695			15543671	English	J. Psychosocial Nurs. Ment. Health Serv.	Article	Final		Scopus	2-s2.0-16544386198
Kloss J.D., Lisman S.A.	7003745032;6603813379;	Clinician Attributions and Disease Model Perspectives of Mentally Ill, Chemically Addicted Patients: A Preliminary Investigation	2003	Substance Use and Misuse	38	14		2097	2107		15	10.1081/JA-120025127	https://www.scopus.com/inward/record.uri?eid=2-s2.0-0345491853&doi=10.1081%2fJA-120025127&partnerID=40&md5=96b13143ce4860954fc0a98a37b67c28	Department of Psychology, Drexel University, 3141 Chestnut St., Philadelphia, PA 19104, United States; State Univ. of New York Binghamton, Binghamton, NY, United States	Kloss, J.D., Department of Psychology, Drexel University, 3141 Chestnut St., Philadelphia, PA 19104, United States; Lisman, S.A., State Univ. of New York Binghamton, Binghamton, NY, United States	Brickman et al.'s (Brickman, P., Rabinowitz, V. C., Coates, D., Cohn, E., Kidder, L. (1982). Models of helping and coping. American Psychologist 37:364-384.) models of helping and coping provided a framework by which to compare clinicians' attributions of blame and control among several hypothetical patients. Sixty-one mental health clinicians (MHCs) and addiction clinicians (ACs)-mostly master's…	Blame; Clinician attributions; Dual diagnosis; MICA (mentally ill chemically addicted); Responsibility	adult; alcoholism; article; comparative study; controlled study; coping behavior; disease classification; disease model; doctor patient relation; drug dependence; female; human; male; mood; normal human; physician attitude; priority journal; problem solving; psychiatric diagnosis; questionnaire; responsibility; schizophrenia; treatment planning; Adaptation, Psychological; Adult; Alcoholism; Attit…					University of Pennsylvania, Penn	Professor in the Department of Psychology at Drexel University. She holds a postdoctoral fellowship posi tion at the University of Pennsylvania. Her research and clinical interests are in health psychology. While she has maintained interest in addictive beha viors, her research program has evolved to include the relationship between stress and illness, as well as a specialty in behavioral sleep m…						Blum, T., Roman, P.M., Bennett, N., Public images of alcoholism: Data from a Georgia survey (1989) Journal of Studies on Alcohol, 50, pp. 5-14; Brickman, P., Rabinowitz, V.C., Coates, D., Cohn, E., Kidder, L., Models of helping and coping (1982) American Psychologist, 37, pp. 364-384; Carey, K., Research with dual diagnosis patients: Challenges and recommendations (1991) The Behavior Therapist, 1…	Kloss, J.D.; Department of Psychology, 3141 Chestnut St., Philadelphia, PA 19104, United States; email: jdk29@drexel.edu								10826084		SUMIF	14677783	English	Subst. Use Misuse	Article	Final	All Open Access, Green	Scopus	2-s2.0-0345491853
Foster J.H., Onyeukwu C.	57223621739;7801368105;	The attitudes of forensic nurses to substance using service users	2003	Journal of Psychiatric and Mental Health Nursing	10	5		578	584		29	10.1046/j.1365-2850.2003.00663.x	https://www.scopus.com/inward/record.uri?eid=2-s2.0-0141958680&doi=10.1046%2fj.1365-2850.2003.00663.x&partnerID=40&md5=a3e3ab4daaaaf9de79651d963de075a0	Dept. of Health and Social Sciences, Middlesex University, Enfield Campus, Queensway, Enfield, Middlesex, United Kingdom; Mental Health Unit, Barnet, Enfield, United Kingdom; Haringay NHS Trust, Haringay, United Kingdom; Dept. of Health and Social Sciences, Middlesex University, Enfield Campus, Queensway, Enfield Middlesex EN3 4SF, United Kingdom	Foster, J.H., Dept. of Health and Social Sciences, Middlesex University, Enfield Campus, Queensway, Enfield, Middlesex, United Kingdom, Dept. of Health and Social Sciences, Middlesex University, Enfield Campus, Queensway, Enfield Middlesex EN3 4SF, United Kingdom; Onyeukwu, C., Mental Health Unit, Barnet, Enfield, United Kingdom, Haringay NHS Trust, Haringay, United Kingdom	There is now a body of research that has shown that the attitudes of nurses towards substance misuse in the mentally ill are generally suboptimal and this has an impact on the quality of nursing care provided. Despite this, to date there have been no published studies that have examined the attitudes of forensic nurses towards substance misusing forensic service users. Sixty-three multiethnic reg…	Alcohol; Attitudes; Ethnicity; Forensic; Gender; Substance misuse	adult; article; controlled study; drug misuse; ethnology; female; forensic psychiatry; human; male; malpractice; mental health service; mental patient; normal human; nurse attitude; nursing; treatment outcome; Adult; Attitude of Health Personnel; Attitude to Health; Female; Forensic Psychiatry; Humans; Male; Middle Aged; Nurse-Patient Relations; Psychiatric Nursing; Questionnaires; Substance-Rela…												Browne, D., The black experience of mental health law (1996) Mental Health Matters - A Reader, pp. 196-204. , eds Heller, T., Reynolds, J., Gomm, R., Muston, R. & Pattison, S. Open University Press, Basingstoke; Carroll, J., Attitudes of prison nurse officers to drug misusers (1995) Nursing Times, 91, pp. 36-37; Chappel, J., Veach, T., Effects of a course on students attitudes towards substance a…	Foster, J.H.; Dept. of Health and Social Sciences, Queensway, Enfield Middlesex EN3 4SF, United Kingdom; email: j.foster@mdx.ac.uk								13510126		JPMNE	12956637	English	J. Psychiatr. Ment. Health. Nurs.	Article	Final		Scopus	2-s2.0-0141958680
Markham D., Trower P.	7005566924;7004107266;	The effects of the psychiatric label 'borderline personality disorder' on nursing staff's perceptions and causal attributions for challenging behaviours	2003	British Journal of Clinical Psychology	42	3		243	256		108	10.1348/01446650360703366	https://www.scopus.com/inward/record.uri?eid=2-s2.0-0142031163&doi=10.1348%2f01446650360703366&partnerID=40&md5=ee613ec1fd83456062405ce280ad0bbb	Psychology Department, S. Warwickshire Primary Care Trust, St. Michael's Hospital, Warwick CV34 5QW, United Kingdom; South Birmingham MHT, Birmingham, United Kingdom; University of Birmingham, Birmingham, United Kingdom	Markham, D., Psychology Department, S. Warwickshire Primary Care Trust, St. Michael's Hospital, Warwick CV34 5QW, United Kingdom, University of Birmingham, Birmingham, United Kingdom; Trower, P., South Birmingham MHT, Birmingham, United Kingdom, University of Birmingham, Birmingham, United Kingdom	Objectives. The aim of the study was to investigate how the psychiatric label 'borderline personality disorder' (BPD) affected staffs perceptions and causal attributions about patients' behaviour. Methods and design. The study utilized a within-participants questionnaire methodology and participants comprised qualified mental health nursing staff. The questionnaire contained descriptions of chall…		article; attitude; borderline state; controlled study; depression; experience; female; health care personnel; human; male; mental health service; methodology; nurse patient relationship; nursing; nursing staff; patient attitude; perception; priority journal; psychiatry; psychological aspect; psychology; questionnaire; rating scale; schizophrenia; Attitude of Health Personnel; Borderline Personali…												Adler, G., The psychotherapy of core borderline psychopathology (1993) American Psychotherapy, 47, pp. 194-205; Beck, A.T., Freeman, A.M., (1990) Cognitive Therapy of Personality Disorders, , New York: Guilford Press; Bentall, R.P., Kinderman, P., Kaney, S., The self, attributional processes and abnormal beliefs: Towards a model of persecutory delusions (1994) Behaviour Research and Therapy, 32, …	Markham, D.; Psychology Department, , Warwick CV34 5QW, United Kingdom								1446657		BJCPD	14565891	English	Br. J. Clin. Psychol.	Article	Final		Scopus	2-s2.0-0142031163
Colombo A., Bendelow G., Fulford B., Williams S.	57225790824;6603027009;6602391673;7404834670;	Evaluating the influence of implicit models of mental disorder on processes of shared decision making within community-based multi-disciplinary teams	2003	Social Science and Medicine	56	7		1557	1570		104	10.1016/S0277-9536(02)00156-9	https://www.scopus.com/inward/record.uri?eid=2-s2.0-0037400304&doi=10.1016%2fS0277-9536%2802%2900156-9&partnerID=40&md5=2e96eb434c593c273c8984671f29181d	Department of Sociology, University of Warwick, Coventry CV4 7AL, United Kingdom; Department of Philosophy, University of Warwick, Coventry CV4 7AL, United Kingdom	Colombo, A., Department of Sociology, University of Warwick, Coventry CV4 7AL, United Kingdom; Bendelow, G., Department of Sociology, University of Warwick, Coventry CV4 7AL, United Kingdom; Fulford, B., Department of Sociology, University of Warwick, Coventry CV4 7AL, United Kingdom, Department of Philosophy, University of Warwick, Coventry CV4 7AL, United Kingdom; Williams, S., Department of So…	This paper reports findings from a qualitative study concerning the influence of implicit models of mental disorder on shared decision making within community-based mental health teams. One-hundred participants representing five distinct multi-agency groups: psychiatrists, community psychiatric nurses, approved social workers, patients and informal carers operating within Leicestershire, England …	Community mental health; Decision making; UK	mental health; article; caregiver; community mental health; decision making; evaluation; human; human relation; mental disease; model; nurse; patient; psychiatrist; schizophrenia; social worker; teamwork; United Kingdom; Attitude of Health Personnel; Caregivers; Community Mental Health Services; Decision Making; England; Humans; Interprofessional Relations; Mental Disorders; Models, Psychological…					Nuffield Foundation	The authors would like to thank the Nuffield Foundation for their generous financial support of this research project. We would also like to acknowledge the contribution of our research network to the development of this project. This network includes a range of practitioners (psychiatrists, nurses, social workers and support workers within the voluntary sector), academics involved in a range of …						Armstrong, D., The doctor-patient relationship: 1930-1980 (1982) The problem of medical knowledge: Examining the social construction of medicine, , P. Wright, & A. Treacher. Edinburgh: Edinburgh University Press; Becker, S., Silburn, R., (1999) We're in this together: Conversations with families in caring relationships, , London: Carers National Association; Bracken, P., Thomas, P., Home treatmen…	Colombo, A.; Department of Sociology, , Coventry CV4 7AL, United Kingdom; email: a.colombo@coventry.ac.uk								2779536		SSMDE	12614705	English	Soc. Sci. Med.	Article	Final		Scopus	2-s2.0-0037400304
McKeown A., Matheson C., Bond C.	25936552400;7003292394;37058559900;	A qualitative study of GPs' attitudes to drug misusers and drug misuse services in primary care	2003	Family Practice	20	2		120	125		40	10.1093/fampra/20.2.120	https://www.scopus.com/inward/record.uri?eid=2-s2.0-0037398429&doi=10.1093%2ffampra%2f20.2.120&partnerID=40&md5=fed1c6e053d1ac7f28cc2b9760ddf0d6	Department of General Practice and Primary Care, Foresterhill Health Centre, University of Aberdeen, Westburn Road, Aberdeen, United Kingdom	McKeown, A., Department of General Practice and Primary Care, Foresterhill Health Centre, University of Aberdeen, Westburn Road, Aberdeen, United Kingdom; Matheson, C., Department of General Practice and Primary Care, Foresterhill Health Centre, University of Aberdeen, Westburn Road, Aberdeen, United Kingdom; Bond, C., Department of General Practice and Primary Care, Foresterhill Health Centre, U…	Background. Due to a growing drug misuse problem in Scotland, GPs increasingly are being called upon to deal with and treat misusers. With the publication of government guidelines in 1999, debate on this subject has intensified, with some GPs questioning their role in the treatment of drug misuse. Objectives. This study explored, in depth, GPs' views and experiences of providing services for drug…	Drug misuse; General practice; Qualitative; Shared care	methadone; adult; article; clinical research; controlled study; drug abuse; drug dependence; drug dependence treatment; experience; female; gender; general practitioner; health service; human; interview; maintenance therapy; male; medical education; patient attitude; physician attitude; practice guideline; primary health care; qualitative analysis; safety; skill; telephone; theoretical model; val…		methadone, 1095-90-5, 125-56-4, 23142-53-2, 297-88-1, 76-99-3										Anderson, A., Frischer, M., Crime and Criminal Justice Research Findings No. 17: Drug Misuse in Scotland. Findings from 1993 and 1996 Scottish Crime Surveys (1997), The Scottish Office; Tackling Drugs in Scotland: Action in Partnership (1999), Scottish Office. Edinburgh: HMSO; Drug Misuse and Dependence-Guidelines on Clinical Management (1999), Department of Health. London: HMSO; McGillion, J., G…									2632136			12651783	English	Fam. Pract.	Article	Final	All Open Access, Bronze	Scopus	2-s2.0-0037398429
Pinikahana J., Happell B., Carta B.	6701739512;35514251800;6507547604;	Mental health professionals' attitudes to drugs and substance abuse	2002	Nursing and Health Sciences	4	3		57	62		39	10.1046/j.1442-2018.2002.00104.x	https://www.scopus.com/inward/record.uri?eid=2-s2.0-0036739554&doi=10.1046%2fj.1442-2018.2002.00104.x&partnerID=40&md5=3c021a8c6f9e03b2eff2a6a9badd27df	Centre for Psychiatric Nursing Research and Practice, School of Postgraduate Nursing, University of Melbourne, Carlton, Vic., Australia; Substance Use and Mental Illness Treatment Team, Western Drug and Alcohol Service, Footscray, Vic., Australia; Centre for Psychiatric Nursing Research and Practice, School of Postgraduate Nursing, University of Melbourne, 1/723 Swanston Street, Carlton, Vic. 301…	Pinikahana, J., Centre for Psychiatric Nursing Research and Practice, School of Postgraduate Nursing, University of Melbourne, Carlton, Vic., Australia, Centre for Psychiatric Nursing Research and Practice, School of Postgraduate Nursing, University of Melbourne, 1/723 Swanston Street, Carlton, Vic. 3010, Australia; Happell, B., Centre for Psychiatric Nursing Research and Practice, School of Post…	The purpose of the present study was to investigate the mental health professionals' attitudes to drug and substance abuse in Victoria, Australia. The drug- and alcohol-related attitudes of clinicians were examined in order to develop a relevant training curriculum for clinicians. A questionnaire on knowledge, skills, attitudes and practises was distributed to mental health clinicians (n = 378) i…	Alcohol; Attitudes; Drugs; Mental health professionals; Nurses; Substance abuse	adult; article; attitude; Australia; clinical practice; controlled study; drug abuse; education program; family counseling; female; group therapy; health practitioner; human; male; mental health; nurse attitude; occupational therapist; patient care; patient counseling; physician attitude; priority journal; psychiatrist; psychologist; questionnaire; skill; social worker; substance abuse; Adult; Al…												1998 National Drug Strategy, AIHW Household Survey 1998 (1999), Australian Institute of Health and Welfare. Canberra: AIHW; Bartek, J.K., Newton, N., Hawks, J.H., Nurse-identified problems in the management of alcoholic patients (1986) J. Stud. Alcohol, 49, pp. 63-70; Bell, K., Identifying the substance abuser in clinical practice (1992) Orthop. Nurs, 11, pp. 29-36; Carroll, J., The negative atti…	Pinikahana, J.; Ctr. Psychiat. Nursing Res./Practice, 1/723 Swanston Street, Carlton, Vic. 3010, Australia; email: Jaya@unimelb.edu.au								14410745		NHSUA	12153402	English	Nurs. Health Sci.	Article	Final		Scopus	2-s2.0-0036739554
Chew-Graham C.A., Mullin S., May C.R., Hedley S., Cole H.	6701468194;7005389660;7201679264;23050058500;23049423200;	Managing depression in primary care: Another example of the inverse care law?	2002	Family Practice	19	6		632	637		72	10.1093/fampra/19.6.632	https://www.scopus.com/inward/record.uri?eid=2-s2.0-0036900332&doi=10.1093%2ffampra%2f19.6.632&partnerID=40&md5=4ec6c323b374b3563ce3aa8914777f5c	School of Primary Care, University of Manchester, Manchester M14 5NP, United Kingdom; University of Manchester, Manchester, United Kingdom; Centre for Health Services Research, University of Newcastle, NewCastle, United Kingdom	Chew-Graham, C.A., School of Primary Care, University of Manchester, Manchester M14 5NP, United Kingdom; Mullin, S., University of Manchester, Manchester, United Kingdom; May, C.R., Centre for Health Services Research, University of Newcastle, NewCastle, United Kingdom; Hedley, S., University of Manchester, Manchester, United Kingdom; Cole, H., University of Manchester, Manchester, United Kingdom	Background. Depression is a common problem, often being recurrent or becoming chronic. The National Service Framework for Mental Health (published by the Department of Health, 1999) states that people with depression should continue to be predominantly managed in primary care. There is much evidence that the detection and management of depression by GPs could be improved, but little work has focu…	Depression; Inverse care law; Primary care; Sick role	article; city; controlled study; depression; experience; general practice; general practitioner; human; interview; law; life event; medical education; physician attitude; primary medical care; qualitative analysis; rural area; self concept; social class; tape recorder; United Kingdom; urban area												A National Service Framework for Mental Health-modern standards and service models for mental health (1999), Department of Health. London: HMSO; Tudor Hart, J., The inverse care law (1971) Lancet, 1, pp. 405-412. , 7696; Blacker, C.V.R., Clare, A.W., The prevalence and treatment of depression in general practice (1988) Psychopharmacology, 95, pp. S14-S17; Angst, J., A regular review of the long t…	Chew-Graham, C.A.; School of Primary Care, Walmer St, Manchester M14 5NP, United Kingdom; email: cchew@man.ac.uk			Oxford University Press					2632136		FAPRE	12429666	English	Fam. Pract.	Article	Final	All Open Access, Bronze	Scopus	2-s2.0-0036900332
Hugo M.	57213244488;	Mental health professionals' attitudes towards people who have experienced a mental health disorder	2001	Journal of Psychiatric and Mental Health Nursing	8	5		419	425		112	10.1046/j.1351-0126.2001.00430.x	https://www.scopus.com/inward/record.uri?eid=2-s2.0-0035496676&doi=10.1046%2fj.1351-0126.2001.00430.x&partnerID=40&md5=6e98cddf872802c544ce69bbc548874f	N.-W. Adelaide Mental Health Service, Queen Elizabeth Hospital, 28 Woodville Road, Woodville, SA 5011, Australia	Hugo, M., N.-W. Adelaide Mental Health Service, Queen Elizabeth Hospital, 28 Woodville Road, Woodville, SA 5011, Australia	The aim of this study was to gain information about the attitudes of mental health professionals towards people who have experienced a mental illness. The study involved a survey of 266 mental health professionals employed in a range of mental health treatment settings. Respondents were administered a questionnaire based on one of two vignettes describing a person with schizophrenia or depression…	Attitudes; Depression; Mental health nurses; Schizophrenia; Stigma	article; health personnel attitude; human; mental health service; mental patient; psychological aspect; Attitude of Health Personnel; Humans; Mental Health Services; Mentally Ill Persons												(1994) Diagnostic and Statistical Manual of Mental Disorders, 4th Edn., , American Psychiatric Association, Washington, DC; (1995) National Mental Health Policy, , Australian Government Publishing Service, Canberra; (1995) Community Attitudes Towards People with a Mental Illness. Update from the National Mental Health Strategy Community Awareness Program, pp. 1-2. , Commonwealth Department of Hum…	Hugo, M.; N.-W. Adelaide Mental Health Service, 28 Woodville Road, Woodville, SA 5011, Australia								13510126		JPMNE	11882162	English	J. Psychiatr. Ment. Health. Nurs.	Article	Final		Scopus	2-s2.0-0035496676
Farmer R., Greenwood N.	57201521919;7005616698;	General Practitioners' Management of Problem Drinkers - Attitudes, knowledge and practice	2001	Drugs: Education, Prevention and Policy	8	2		118	129		15		https://www.scopus.com/inward/record.uri?eid=2-s2.0-0348238309&partnerID=40&md5=4eef773a59423540198628be6ee8c1b6	Dept. Addictive Behaviour/P., St. Georges's Hospital, Medical School, Cranmer Terrace, Tooting, London SW17 0RE, United Kingdom; Department of Community Psychiatry, St. Georges's Hospital, Medical School, Cranmer Terrace, Tooting, London SW17 0RE, United Kingdom	Farmer, R., Dept. Addictive Behaviour/P., St. Georges's Hospital, Medical School, Cranmer Terrace, Tooting, London SW17 0RE, United Kingdom; Greenwood, N., Department of Community Psychiatry, St. Georges's Hospital, Medical School, Cranmer Terrace, Tooting, London SW17 0RE, United Kingdom	There is evidence that GPs frequently fail to identify problem drinkers and many are ambivalent about treating them. This study investigated GPs' perceptions of the numbers of their patients with alcohol problems; how they diagnose problem drinkers and their knowledge and attitudes; GPs' perceived roles and part in management. Fifty GPs were interviewed. Reported rates of detection and treatment …														Anderson, P., Managing alcohol problems in general practice (1985) British Medical Journal Clinical Research Education, 290, pp. 1873-1875; Anderson, P., Management of alcohol problems: The role of the general practitioner (1993) Alcohol & Alcoholism, 28, pp. 236-272; Anderson, P., Clement, S., The AAPPQ revisited: The measurement of general practitioners' attitudes to alcohol problems (1987) Bri…	Farmer, R.; Dept. Addictive Behaviour/P., Cranmer Terrace, Tooting, London SW17 0RE, United Kingdom								9687637				English	Drugs Educ. Prev. Policy	Article	Final		Scopus	2-s2.0-0348238309
Caldwell T.M., Jorm A.F.	7005338647;7102651196;	Mental health nurses' beliefs about likely outcomes for people with schizophrenia or depression: a comparison with the public and other healthcare professionals.	2001	The Australian and New Zealand journal of mental health nursing	10	1		42	54		78	10.1046/j.1440-0979.2001.00190.x	https://www.scopus.com/inward/record.uri?eid=2-s2.0-0035292178&doi=10.1046%2fj.1440-0979.2001.00190.x&partnerID=40&md5=0c8a95cd06807dc6cd520ab9253c0434	Centre for Mental Health Research, The Australian National UniversityAustralian Capital Territory, Australia	Caldwell, T.M., Centre for Mental Health Research, The Australian National UniversityAustralian Capital Territory, Australia; Jorm, A.F., Centre for Mental Health Research, The Australian National UniversityAustralian Capital Territory, Australia	This paper explores mental health nurses' beliefs about prognosis, long-term outcomes and discrimination in response to vignettes describing a person with either schizophrenia or depression. Mental health nurses were added to previous research describing the beliefs of professionals (psychiatrists, general practitioners and clinical psychologists) and the public. This study used a self- completio…		adult; article; attitude to health; Australia; clinical psychology; convalescence; defense mechanism; depression; education; female; general practitioner; health personnel attitude; human; male; middle aged; New Zealand; nursing; nursing methodology research; nursing staff; prognosis; psychiatric nursing; psychiatry; psychological aspect; public opinion; questionnaire; schizophrenia; social psych…													Caldwell, T.M.email: Tanya.Caldwell@anu.edu.au								13243780			11421972	English	Aust N Z J Ment Health Nurs	Article	Final		Scopus	2-s2.0-0035292178
Meza E.E., Cunningham J.A., El-Guebaly N., Couper L.	6603699092;7402342187;7005377498;18834192800;	Alcoholism: Beliefs and attitudes among Canadian alcoholism treatment practitioners	2001	Canadian Journal of Psychiatry	46	2		167	172		12	10.1177/070674370104600209	https://www.scopus.com/inward/record.uri?eid=2-s2.0-0035073206&doi=10.1177%2f070674370104600209&partnerID=40&md5=e5811a97c14ed692709144e8c8783ec1	Addiction Research Foundation Division, Centre for Addiction and Mental Health, Toronto, Ont., Canada; Departments of Psychology and Public Health Sciences, University of Toronto, Toronto, Ont., Canada; Department of Psychiatry, University of Calgary, Calgary, Alta., Canada; Foothills Hospital Addiction Centre, Calgary, Alta., Canada; Research Analyst Program, Georgian College, Toronto, Ont., Can…	Meza, E.E., Addiction Research Foundation Division, Centre for Addiction and Mental Health, Toronto, Ont., Canada; Cunningham, J.A., Addiction Research Foundation Division, Centre for Addiction and Mental Health, Toronto, Ont., Canada, Departments of Psychology and Public Health Sciences, University of Toronto, Toronto, Ont., Canada; El-Guebaly, N., Department of Psychiatry, University of Calgary…	Objectives: To explore differences in views concerning adjunctive medications and theoretical orientation among Canadian practitioners from different professional backgrounds who treat alcoholism. Methods: A survey of clinicians from different disciplines was conducted by mail. The response rate was 56%: 95 drug and alcohol counsellors, 46 social workers, 81 nonpsychiatrist addiction physicians, …	Alcoholism; Dissemination; Pharmacotherapy; Therapist attitudes	calcium carbimide; disulfiram; naltrexone; serotonin uptake inhibitor; adult; alcoholism; article; Canada; counseling; female; human; major clinical study; male; physician attitude; social worker; statistical analysis		calcium carbimide, 156-62-7; disulfiram, 97-77-8; naltrexone, 16590-41-3, 16676-29-2										Meza, E., Kranzler, H.R., Closing the gap between alcoholism research and practice: The case for pharmacotherapy (1996) Psychiatr Serv, 47, pp. 917-920; Chick, J., Erickson, C.K., Conference summary: Consensus conference on alcohol dependence and the role of pharmacotherapy in its treatment (1996) Alcohol Clin Exp Res, 20, pp. 391-402; Kranzler, H.R., Anton, R.F., Implications of recent neuropsyc…	Cunningham, J.A.; Ctr. for Addiction and Mental Health, 33 Russell Street, Toronto, Ont. M5S 2S1, Canada; email: John_Cunningham@camh.net			Canadian Psychiatric Association					7067437		CJPSD	11280087	English	Can. J. Psychiatry	Article	Final	All Open Access, Bronze	Scopus	2-s2.0-0035073206
Reid S., Whooley D., Crayford T., Hotopf M.	57213805865;6508001827;56635579900;7006045579;	Medically unexplained symptoms-GPs' attitudes towards their cause and management	2001	Family Practice	18	5		519	523		114	10.1093/fampra/18.5.519	https://www.scopus.com/inward/record.uri?eid=2-s2.0-0034783032&doi=10.1093%2ffampra%2f18.5.519&partnerID=40&md5=678b10535469631ce554d451d01aaa25	Academic Department of Psychological Medicine, Guy's King's and St. Thomas' School of Medicine, Institute of Psychiatry, London SE5 8AZ, United Kingdom; Department of General Practice and Primary Care, Guy's King's and St. Thomas' School of Medicine, London SE5 9PJ, United Kingdom; Bromley Health Authority, Bromley BR2 7EH, United Kingdom; Paterson Centre for Mental Health, St Mary's Hospital, Lo…	Reid, S., Academic Department of Psychological Medicine, Guy's King's and St. Thomas' School of Medicine, Institute of Psychiatry, London SE5 8AZ, United Kingdom, Paterson Centre for Mental Health, St Mary's Hospital, London W2 1PD, United Kingdom; Whooley, D., Department of General Practice and Primary Care, Guy's King's and St. Thomas' School of Medicine, London SE5 9PJ, United Kingdom; Crayfor…	Background. Medically unexplained physical symptoms present one of the most common problems in modern medical practice but often prove difficult to manage. The central position of the GP in the care of patients with medically unexplained symptoms has been emphasized repeatedly, but little is known about the attitudes of GPs to this role. Understanding how GPs view these patients may inform the de…	Family practice; Questionnaires; Somatoform disorders	adult; aged; article; attitude; clinical practice; controlled study; counseling; development; disease management; female; general practitioner; health survey; human; male; mental disease; patient care; perception; personality disorder; primary medical care; questionnaire; randomization; somatization; symptomatology; United Kingdom; workload												Kroenke, K., Mangelsdorff, A.D., Common symptoms in ambulatory care: Incidence, evaluation, therapy, and outcome (1989) Am J Med, 86, pp. 262-266; Bridges, K.W., Goldberg, D.P., Somatic presentation of DSM-III psychiatric disorders in primary care (1985) J Psychosomat Res, 29, pp. 563-569; Sharpe, M., Mayou, R., Bass, C., Concepts, theories, and terminology (1995) Treatment of Functional Somatic …	Reid, S.; Paterson Centre for Mental Health, , London W2 1PD, United Kingdom			Oxford University Press					2632136		FAPRE	11604375	English	Fam. Pract.	Article	Final	All Open Access, Bronze, Green	Scopus	2-s2.0-0034783032
Kua J.H.K., Parker G., Lee C., Jorm A.F.	6701338973;55431712000;7410150184;7102651196;	Beliefs about outcomes for mental disorders: A comparative study of primary health practitioners and psychiatrists in Singapore	2000	Singapore Medical Journal	41	11		542	547		17		https://www.scopus.com/inward/record.uri?eid=2-s2.0-0034329161&partnerID=40&md5=67c01037a7efbab4dee856c061055252	Department of Adult Psychiatry 3, Woodbridge Hosp./Inst. Mental Hlth., 10 Buangkok View, Singapore 539747, Singapore; School of Psychiatry, University of New South Wales (UNSW), Sydney, NSW, Australia; Psychiat. Epidemiol. Research Centre, Australian National University, Canberra, ACT, Australia	Kua, J.H.K., Department of Adult Psychiatry 3, Woodbridge Hosp./Inst. Mental Hlth., 10 Buangkok View, Singapore 539747, Singapore; Parker, G., School of Psychiatry, University of New South Wales (UNSW), Sydney, NSW, Australia; Lee, C., Department of Adult Psychiatry 3, Woodbridge Hosp./Inst. Mental Hlth., 10 Buangkok View, Singapore 539747, Singapore; Jorm, A.F., Psychiat. Epidemiol. Research Cen…	Objectives: To compare responses to a mental health literacy survey assessing the likely outcome of three major mental disorders by primary health practitioners (OPD doctors and GPs) and by psychiatrists in Singapore. Methods: We used two vignettes of Major Depression and Schizophrenia developed in an Australian study. In addition, a third vignette of Mania was developed locally and included.The …	Discrimination; Mental health literacy; Outcome; Primary health practitioners; Psychiatrists	article; attitude to health; comparative study; education; general practitioner; health personnel attitude; human; mental disease; patient attitude; primary health care; prognosis; psychiatry; psychological aspect; questionnaire; Singapore; social psychology; treatment outcome; Attitude of Health Personnel; Health Knowledge, Attitudes, Practice; Humans; Medical Futility; Mental Disorders; Patient…												Bhugra, D., Attitudes towards mental illness: A review of the literature (1989) Acta Psychiatrica Scandinavica, 80, pp. 1-12; Angermeyer, M.C., Matschinger, H., Social distance towards the mentally ill: Results of representative surveys in the Federal Republic of Germany (1997) Psychological Medicine, 27, pp. 131-141; O'Connor, T., Smith, P.B., The labelling of schizophrenics by professionals and…	Kua, J.H.K.; Department of Adult Psychiatry 3, 10 Buangkok View, Singapore 539747, Singapore								375675		SIMJA	11284613	English	Singapore Med. J.	Article	Final		Scopus	2-s2.0-0034329161
Dowrick C., Gask L., Perry R., Dixon C., Usherwood T.	56360697900;7006255491;7402423410;7101860491;7003366594;	Do general practitioners' attitudes towards depression predict their clinical behaviour?	2000	Psychological Medicine	30	2		413	419		68	10.1017/S0033291799001531	https://www.scopus.com/inward/record.uri?eid=2-s2.0-0034053839&doi=10.1017%2fS0033291799001531&partnerID=40&md5=68e92d0a4a9c38099adfc3d42bd04140	Department of Primary Care, University of Liverpool, Liverpool L69 3GB, United Kingdom	Dowrick, C., Department of Primary Care, University of Liverpool, Liverpool L69 3GB, United Kingdom; Gask, L.; Perry, R.; Dixon, C.; Usherwood, T.	Background. GPs' attitudes towards depression vary, as do their abilities to detect and manage it effectively. Associations between attitudes and clinical behaviour have not yet been demonstrated directly. We tested two hypotheses: (1) that questionnaire measures of GPs' confidence in identifying depression predict their ability to identify depression in their patients; and (2) that GPs who prefe…		antidepressant agent; article; clinical practice; controlled study; depression; diagnostic accuracy; general practitioner; human; medical education; physician attitude; prescription; psychotherapy; questionnaire; Adolescent; Adult; Aged; Antidepressive Agents; Attitude of Health Personnel; Clinical Competence; Depressive Disorder; England; Family Practice; Female; Humans; Male; Middle Aged; Psych…		Antidepressive Agents										Blacker, C., Clare, A., Depressive disorder in primary care (1987) British Journal of Psychiatry, 150, pp. 737-751; Boardman, A.P., The general health questionnaire and the detection of emotional disorder by general practitioners: A replicated study (1987) British Journal of Psyhiatry, 151, pp. 373-381; Botega, N., Silveira, G., General practitioners' attitudes towards depression: A study in prim…	Dowrick, C.; Department of Primary Care, , Liverpool L69 3GB, United Kingdom								332917		PSMDC	10824661	English	Psychol. Med.	Article	Final		Scopus	2-s2.0-0034053839
McGillion J., Wanigaratne S., Feinmann C., Godden T., Byrne A.	6507614295;6602377702;7004520122;54885844900;7102233789;	GPs' attitudes towards the treatment of drug misusers	2000	British Journal of General Practice	50	454		385	386		34		https://www.scopus.com/inward/record.uri?eid=2-s2.0-0034011198&partnerID=40&md5=d33b9de9ecad9a1dac288671fe591db1		McGillion, J.; Wanigaratne, S.; Feinmann, C.; Godden, T.; Byrne, A.	General practitioners (GPs) are encouraged to play a major part in the care and treatment of drug users; however, many regularly encounter physical or verbal abuse and feel frustration, disappointment, and disillusionment when treating such patients. Furthermore, communication difficulties between doctor and patient and the advent of HIV serve to intensify these problems. In order to address thes…	Drug misusers; General practitioners; GP attitudes; GP knowledge	opiate; article; doctor patient relation; drug misuse; education; general practice; general practitioner; health care management; human; Human immunodeficiency virus infection; normal human; physician attitude; Attitude of Health Personnel; Education, Medical, Continuing; Humans; London; Physicians, Family; Substance-Related Disorders												Gerada, C., Orgel, M., Strang, J., Health clinics for problem drug misusers (1992) Health Trends, 24, pp. 68-69; (1999) Drug Misuse and Dependence - Guidelines on Clinical Management, , London: DHSS; Greenwood, J., Unpopular patients: Gps' attitudes to drug users (1992) Druglink, JULY-AUGUST, pp. 8-10; Godden, T., Byrne, A., Wanigaratne, S., Feinmann, C., Care and shared care of opiate misusers b…	McGillion, J.; University College London, London, United Kingdom								9601643		BJGPE	10897536	English	Br. J. Gen. Pract.	Article	Final		Scopus	2-s2.0-0034011198
Holleman M.C., Thornby J.I., Merrill J.M.	6602695248;7005262568;7202263469;	Substance abusers: Role of personal and professional role traits in caregivers' causal attributions	2000	Psychological Reports	86	2		407	413		4	10.2466/pr0.2000.86.2.407	https://www.scopus.com/inward/record.uri?eid=2-s2.0-0034168156&doi=10.2466%2fpr0.2000.86.2.407&partnerID=40&md5=505bed78224aaeb7af779cb24481baa0	Dept. of Fam. Pract. and Comm. Med., Baylor College of Medicine, One Baylor Plaza, Houston, TX 77030-3498, United States	Holleman, M.C.; Thornby, J.I.; Merrill, J.M., Dept. of Fam. Pract. and Comm. Med., Baylor College of Medicine, One Baylor Plaza, Houston, TX 77030-3498, United States	Substance abuse continues to be a major health problem compounded by caregivers' negative attitudes toward these patients. We investigated attributions 55 primary care physicians and 315 senior medical students make toward substance abusers. Half of both groups expressed negative causal attributions, with women slightly less negative than men. Mental models based on LISREL regression coefficients…		addiction; adult; article; authority; caregiver; epidemiology; female; health personnel attitude; human; male; medical student; personality test; primary health care; psychological aspect; role playing; Adult; Attitude of Health Personnel; Authoritarianism; Caregivers; Causality; Female; Humans; Male; Personality Assessment; Primary Health Care; Role; Students, Medical; Substance-Related Disorders												Chappel, J.N., Educational approaches to prescribing practices and substance abuse (1991) Journal of Psychoactive Drugs, 23, pp. 359-363; Chappel, J.N., Schnoll, S.H., Physician attitudes: Effect on the treatment of chemically dependent patients (1977) Journal of the American Medical Association, 37, pp. 2318-2319; Cox, J.M., D'Angelo, L.J., Silber, T.J., Substance abuse and syphilis in urban ado…	Merrill, J.M.; Dept. of Fam. Pract. and Comm. Med., One Baylor Plaza, Houston, TX 77030-3498, United States			Ammons Scientific Ltd					332941		PYRTA	10840887	English	Psychol. Rep.	Article	Final		Scopus	2-s2.0-0034168156
Burns T., Greenwood N., Kendrick T., Garland C.	7201807176;7005616698;55987142200;7102620790;	Attitudes of general practitioners and community mental health team staff towards the locus of care for people with chronic psychotic disorders	2000	Primary Care Psychiatry	6	2		67	71		17	10.1185/135525700543253	https://www.scopus.com/inward/record.uri?eid=2-s2.0-0033915455&doi=10.1185%2f135525700543253&partnerID=40&md5=1aaa4c8502b834d91a9032286bf649b4	Department of Psychiatry, St George's Hospital Medical School, London, United Kingdom; Aldermoor Health Centre, University of Southampton, Southampton, United Kingdom; Department of Psychiatry, St George's Hospital Medical School, Jenner Wing, Cranmer Terrace, London SWI7 0RE, United Kingdom	Burns, T., Department of Psychiatry, St George's Hospital Medical School, London, United Kingdom, Department of Psychiatry, St George's Hospital Medical School, Jenner Wing, Cranmer Terrace, London SWI7 0RE, United Kingdom; Greenwood, N., Department of Psychiatry, St George's Hospital Medical School, London, United Kingdom; Kendrick, T., Aldermoor Health Centre, University of Southampton, Southam…	Shared care of the long-term mentally ill (LTMI) has long been advocated but little is known about the attitudes of general practitioners (GPs) and mental health workers (MHWs) towards the locus of care of these patients. In order to compare MHWs' and GPs' attitudes towards the care of patients with chronic psychosis, in 1998 52 GPs and 58 MHWs involved in a study which was conducted in three Lon…		article; community mental health; comparative study; general practitioner; human; mass medium; mental disease; mental health service; physician attitude; priority journal; psychosis; questionnaire; relapse; United Kingdom												Melzer, D., Hale, A.S., Malik, S.J., Hogman, G.A., Wood, S., Community care for patients with schizophrenia one year after hospital discharge (1991) BMJ, 303 (6809), pp. 1023-1026; Kendrick, T., Burns, T., Freeling, P., Sibbald, B., Provision of care to general practice patients with disabling long-term mental illness: A survey in 16 practices (1994) Br J Gen Pract, 44 (384), pp. 301-305; Nazaret…	Burns, T.; Department of Psychiatry, Cranmer Terrace, London SW17 0RE, United Kingdom			Librapharm					13552570		PCPSF		English	Prim. Care Psychiatry	Article	Final		Scopus	2-s2.0-0033915455
Williams K.	57212667237;	Attitudes of mental health professionals to co-morbidity between mental health problems and substance misuse	1999	Journal of Mental Health	8	6		605	613		21	10.1080/09638239917076	https://www.scopus.com/inward/record.uri?eid=2-s2.0-0033386594&doi=10.1080%2f09638239917076&partnerID=40&md5=b6c05d72d2cd528220620882855562bf	United Bristol Healthcare Trust, Barrow Hospital, Barrow Gurney, Bristol, United Kingdom; Avonmead, Southmead Hospital, Westbury-on-Trym, Bristol BS10 5NB, United Kingdom	Williams, K., United Bristol Healthcare Trust, Barrow Hospital, Barrow Gurney, Bristol, United Kingdom, Avonmead, Southmead Hospital, Westbury-on-Trym, Bristol BS10 5NB, United Kingdom	Mental health professionals are required to address the increasing problem of alcohol and substance misuse amongst the mentally ill (co-morbidity) at a time when services for this population are under review. A questionnaire addressing attitudes to co-morbidity and professional roles was sent to 189 mental health professionals in Bristol. Response rate was 67%. There were significant differences …		alcohol; cannabis; narcotic agent; adult; alcoholism; article; attitude; drug abuse; female; health care personnel; human; male; mental disease; mental health service; normal human; physiotherapist; professional practice; psychologist; social worker		alcohol, 64-17-5; cannabis, 8001-45-4, 8063-14-7										Bien, T.H., Miller, W.R., Tonigan, J.S., Brief interventions for alcohol problems: A review (1993) Addiction, 88, pp. 315-336; Castledine, G., Don't drink and nurse: Alcohol abuse in nursing (1995) British Journal of Nursing, 4, p. 102; Chappel, J.N., Veach, T.J., Krug, R.S., The substance abuse attitude survey: An instrument for measuring attitudes (1985) Journal of Studies on Alcohol, 46, pp. 4…	Williams, K.; Avonmead, , Westbury-on-Trym, Bristol BS10 5NB, United Kingdom								9638237		JMEHE		English	J. Ment. Health	Article	Final		Scopus	2-s2.0-0033386594
Ogden J., Boden J., Caird R., Chor C., Flynn M., Hunt M., Khan K., Maclurg K., Swade S., Thapar V.	7201724673;20133293900;6603356057;57218948265;57201563551;57198344263;20134758900;8401338200;6504285161;20136110200;	'You're depressed'; 'No I'm not': GPs' and patients' different models of depression	1999	British Journal of General Practice	49	439		123	124		29		https://www.scopus.com/inward/record.uri?eid=2-s2.0-0032938073&partnerID=40&md5=382220ab6c8ccda9e1c4759211fe383b	Department of General Practice, UMDS, London, United Kingdom; Department of General Practice, UMDS, London University, 5 Lambeth Walk, London SE11 6SP, United Kingdom	Ogden, J., Department of General Practice, UMDS, London, United Kingdom, Department of General Practice, UMDS, London University, 5 Lambeth Walk, London SE11 6SP, United Kingdom; Boden, J., Department of General Practice, UMDS, London, United Kingdom; Caird, R., Department of General Practice, UMDS, London, United Kingdom; Chor, C., Department of General Practice, UMDS, London, United Kingdom; Fl…	Questionnaires concerning models of depression were completed by 90 general practitioners (GPs) and 681 patients. GPs and patients held similar beliefs about the role of mood-related symptoms, psychological causes, and non-medical treatments. However, the GPs reported greater support for somatic symptoms, medical causes, and medical treatments. Therefore, GPs and patients report different models …	Concordance; Depression; Diagnosis; Personal models	adult; article; clinical feature; depression; doctor patient relation; experience; female; general practitioner; human; major clinical study; male; mood; patient attitude; physician attitude; psychology; questionnaire; Adult; Attitude of Health Personnel; Attitude to Health; Depressive Disorder; Family Practice; Female; Humans; Male; Physicians, Family												Goldberg, D.P., Blackwell, B., Psychiatric illness in general practice. A detailed study using a new method of case identification (1970) BMJ, 2, pp. 439-443; Johnson, D.A.W., Depression: Treatment compliance in general practice (1981) Acta Psychiatr Scand, 63, pp. 447-463; Tylee, A.T., Freeling, P., Kerry, S., Why do general practitioners recognise major depression in one woman patient yet miss …	Ogden, J.; Department of General Practice, 5 Lambeth Walk, London SE11 6SP, United Kingdom								9601643		BJGPE	10326265	English	Br. J. Gen. Pract.	Article	Final		Scopus	2-s2.0-0032938073
Jorm A.F., Korten A.E., Jacomb P.A., Christensen H., Henderson S.	7102651196;57208463558;7003649151;7401664450;57189900378;	Attitudes towards people with a mental disorder: A survey of the Australian public and health professionals	1999	Australian and New Zealand Journal of Psychiatry	33	1		77	83		247	10.1046/j.1440-1614.1999.00513.x	https://www.scopus.com/inward/record.uri?eid=2-s2.0-0033061802&doi=10.1046%2fj.1440-1614.1999.00513.x&partnerID=40&md5=c8da83f2d402ee073f7cc5efda7db578	NHMRC Psychiat. Epidemiol. Res. Ctr., Australian National University, Canberra, ACT 0200, Australia	Jorm, A.F., NHMRC Psychiat. Epidemiol. Res. Ctr., Australian National University, Canberra, ACT 0200, Australia; Korten, A.E., NHMRC Psychiat. Epidemiol. Res. Ctr., Australian National University, Canberra, ACT 0200, Australia; Jacomb, P.A., NHMRC Psychiat. Epidemiol. Res. Ctr., Australian National University, Canberra, ACT 0200, Australia; Christensen, H., NHMRC Psychiat. Epidemiol. Res. Ctr., A…	Objective: The aim of this paper was to compare the Australian public's attitudes towards people who have been treated for a mental disorder with the attitudes of general practitioners, psychiatrists and clinical psychologists. Method: The study involved a household survey of 2031 members of the Australian public and a postal survey of 872 general practitioners, 1128 psychiatrists and 454 clinica…	Attitudes; Depression; General practitioners; Psychiatrists; Psychologists; Schizophrenia; Stigma	article; attitude; Australia; chronic disease; clinical psychology; depression; doctor patient relation; general practitioner; health practitioner; household; human; mental disease; normal human; physician attitude; psychiatrist; psychologist; public opinion; questionnaire; recurrent disease; schizophrenia; treatment outcome; Empirical Approach; Mental Health; Survey; Adolescent; Adult; Aged; Att…												(1995) National Mental Health Policy, , Canberra: Australian Government Publishing Service; (1997) Summary of National Mental Health Strategy Projects, , Canberra: Commonwealth Department of Health and Family Services; Walter, G., The attitude of health professionals towards carers and individuals with mental illness (1998) Australasian Psychiatry, 6, pp. 70-72; Walter, G., Rosen, A., Psychiatric…	Jorm, A.F.; NHMRC Psychiat. Epidemiol. Res. Ctr., , Canberra, ACT 0200, Australia; email: Anthony.Jorn@anu.edu.au								48674		ANZPB	10197888	English	Aust. New Zealand J. Psychiatry	Article	Final		Scopus	2-s2.0-0033061802
Ross S., Moffat K., McConnachie A., Gordon J., Wilson P.	7401609899;7005214484;6701526254;7404624333;57203055015;	Sex and attitude: A randomized vignette study of the management of depression by general practitioners	1999	British Journal of General Practice	49	438		17	21		55		https://www.scopus.com/inward/record.uri?eid=2-s2.0-0032949656&partnerID=40&md5=dad185b73b56517b07d3d4f67bb4b40b	Department of General Practice, University of Glasgow, Woodside Health Centre, Glasgow, United Kingdom; Health Promotion Department, Greater Glasgow Health Board, Glasgow, United Kingdom; Health Services Research Unit, University of Aberdeen, Foresterhill, Aberdeen AB25 2ZD, United Kingdom	Ross, S., Department of General Practice, University of Glasgow, Woodside Health Centre, Glasgow, United Kingdom, Health Services Research Unit, University of Aberdeen, Foresterhill, Aberdeen AB25 2ZD, United Kingdom; Moffat, K.; McConnachie, A.; Gordon, J., Health Promotion Department, Greater Glasgow Health Board, Glasgow, United Kingdom; Wilson, P.	Background. The management and detection of depression varies widely, and the causes of variation are incompletely understood. Aims. To describe and explain general practitioners' (GPs') current practice in the recognition and management of depression in young adults, their attitudes towards depression, and to investigate associations of GP characteristics and patient sex with management. Method.…	Attitude; General practice; Management of depression; Sex; Vignette methodology	antidepressant agent; article; consultation; depression; follow up; general practice; general practitioner; human; patient referral; physician attitude; questionnaire; sex difference; social aspect; symptom; Attitude of Health Personnel; Clinical Competence; Depression; Family Practice; Female; Humans; Male; Physician's Practice Patterns; Physicians, Family; Regression Analysis; Scotland; Sex Fac…												Wright, A.F., Continuing to defeat depression (1995) Br J Gen Pract, 45, pp. 170-171; Blacker, C.V.R., Clare, A.W., Depressive disorders in primary care (1987) Br J Psychiatr, 150, pp. 737-751; Ormel, J., Koeter, M.W.J., Van Den Brink, W., Van Den Villige, G., Recognition, management, and course of anxiety and depression in general practice (1991) Arch Gen Psychiatr, 48, pp. 700-706; Lloyd, K.R.,…	Ross, S.; Health Services Research Unit, Foresterhill, Aberdeen AB25 2ZD, United Kingdom								9601643		BJGPE	10622010	English	Br. J. Gen. Pract.	Article	Final		Scopus	2-s2.0-0032949656
Sévigny R., Yang W., Zhang P., Marleau J.D., Yang Z., Su L., Li G., Xu D., Wang Y., Wang H.	6603314118;35274149500;55491609300;7003975443;55506461100;36865170600;55506892900;56299193300;8131659600;37092130800;	Attitudes toward the mentally ill in a sample of professionals working in a psychiatric hospital in Beijing (China)	1999	International Journal of Social Psychiatry	45	1		41	55		44	10.1177/002076409904500106	https://www.scopus.com/inward/record.uri?eid=2-s2.0-0344573777&doi=10.1177%2f002076409904500106&partnerID=40&md5=078fd81ee23ab367c4882df8ca37bc7b	Department of Sociology, Université de Montréal, succursale Centreville, Montréal Que. H3C 3J7, Canada	Sévigny, R., Department of Sociology, Université de Montréal, succursale Centreville, Montréal Que. H3C 3J7, Canada; Yang, W.; Zhang, P.; Marleau, J.D.; Yang, Z.; Su, L.; Li, G.; Xu, D.; Wang, Y.; Wang, H.	The attitudes of psychiatric doctors and nurses toward the mentally ill in a large urban psychiatric hospital in China were compared using the Community Attitudes toward the Mentally Ill (CAMI). Data indicated that the attitude of professionals differed on 11 of the 40 questions of this instrument. Those questions are divided along 4 dimensions: authoritarianism, benevolence, social restrictivene…		article; attitude; authority; China; factorial analysis; mental disease; mental hospital; nurse; physician attitude; questionnaire; rehabilitation												Baker, F., Schulberg, H., The development of a community mental health ideology scale (1967) Community Mental Health Journal, 3, pp. 216-225; Bhugra, D., Attitudes towards mental illness: A review of the literature (1989) Acta Psychiatrica Scandinavica, 80, pp. 1-12; Brockington, I.F., Hall, P., Levings, J., Murphy, C., The community's tolerance of the mentally ill (1993) British Journal of Psych…	Sevigny, R.; Department of Sociology, CP 6128, succursale Centreville, Montreal, Que. H3C 3J7, Canada			Avenue Publishing Company					207640		IJSPA	10443248	English	Int. J. Soc. Psychiatry	Article	Final		Scopus	2-s2.0-0344573777
Lawrie S.M., Martin K., McNeill G., Drife J., Chrystie P., Reid A., Wu P., Nammary S., Ball J.	7006525184;57213757340;57198275556;24443747000;57199350939;7202690824;19436928600;6504526556;57196939252;	General practitioners' attitudes to psychiatric and medical illness	1998	Psychological Medicine	28	6		1463	1467		61	10.1017/S0033291798007004	https://www.scopus.com/inward/record.uri?eid=2-s2.0-0031796973&doi=10.1017%2fS0033291798007004&partnerID=40&md5=de4d15f74a4e55bef77a875b5a5858e3	Department of Psychiatry, Royal Edinburgh Hospital, Edinburgh, United Kingdom; Department of Psychiatry, Royal Edinburgh Hospital, Edinburgh EH10 5HF, United Kingdom	Lawrie, S.M., Department of Psychiatry, Royal Edinburgh Hospital, Edinburgh, United Kingdom, Department of Psychiatry, Royal Edinburgh Hospital, Edinburgh EH10 5HF, United Kingdom; Martin, K., Department of Psychiatry, Royal Edinburgh Hospital, Edinburgh, United Kingdom; McNeill, G., Department of Psychiatry, Royal Edinburgh Hospital, Edinburgh, United Kingdom; Drife, J., Department of Psychiatry…	Background. General practitioners are increasingly involved in the care of patients with long-term psychiatric disorders. We have previously reported that general practitioners are less willing to treat patients with schizophrenia than those without such a diagnosis, but this may have been attributable to a reluctance to treat patients with any psychiatric or chronic illness. We, therefore, exami…		antidepressant agent; adult; article; attitude; chronic disease; community care; depression; diabetes mellitus; education; general practitioner; human; medical care; medical specialist; mental disease; normal human; patient counseling; patient referral; psychiatrist; register; schizophrenia; Adult; Attitude of Health Personnel; Depressive Disorder; Diabetes Mellitus; Family Practice; Female; Huma…												Buchanan, A., Bhugra, D., Attitude of the medical profession to psychiatry (1992) Acta Psychiatrica Scandinavica, 85, pp. 1-5; Dasilva, L., Johnstone, E.C., A follow-up study of severe puerperal psychiatric illness (1981) British Journal of Psychiatry, 139, pp. 346-354; Finch, J., The vignette technique in survey research (1987) Sociology, 21, pp. 105-114; Hobbs, F.D.R., Violence in general pract…	Lawrie, S.M.; Department of Psychiatry, , Edinburgh EH10 5HF, United Kingdom								332917		PSMDC	9854287	English	Psychol. Med.	Article	Final		Scopus	2-s2.0-0031796973
McIntyre S.M., Schwartz R.C.	7004921767;7404171337;	Therapists' differential countertransference reactions toward clients with major depression or borderline personality disorder	1998	Journal of Clinical Psychology	54	7		923	931		56	10.1002/(SICI)1097-4679(199811)54:7<923::AID-JCLP6>3.0.CO;2-F	https://www.scopus.com/inward/record.uri?eid=2-s2.0-0031767497&doi=10.1002%2f%28SICI%291097-4679%28199811%2954%3a7%3c923%3a%3aAID-JCLP6%3e3.0.CO%3b2-F&partnerID=40&md5=fa398cdc06116efa2da64a940eb4e396	Charter Springs Behav. Health System; Department of Counseling, Idaho State University; 507 N.W. 19th Street, Gainesville, FL 32603, United States	McIntyre, S.M., Charter Springs Behav. Health System, Department of Counseling, Idaho State University, 507 N.W. 19th Street, Gainesville, FL 32603, United States; Schwartz, R.C., Department of Counseling, Idaho State University	The purpose of this study was to examine psychotherapists' differential countertransference reactions toward either clients diagnosed with either Major Depression or Borderline Personality Disorder. Specifically, psychotherapists' personal perceptions and emotional reactions to these clients were assessed utilizing the Impact Message Inventory and the Stress Appraisal Scale (N = 155). Direct feel…		article; borderline state; cognition; counter transference; depression; emotion; medical practice; perception; psychotherapist; psychotherapy; rating scale; Adult; Borderline Personality Disorder; Countertransference (Psychology); Depressive Disorder; Female; Humans; Male; Psychotherapy												Adler, G., Hospital treatment of borderline patients (1973) American Journal of Psychiatry, 130, pp. 32-36; (1994) Diagnostic and Statistical Manual of Mental Disorders (4th Ed.), , Washington, DC: Author; Blanck, G., Blanck, R., (1979) Ego Psychology 11: Psychoanalytic Developmental Psychology, , New York: Columbia University Press; Carpenter, B.N., Suhr, P., Stress appraisal: Measurement and co…	McIntyre, S.M.507 N.W. 19th Street, Gainesville, FL 32603, United States								219762		JCPYA	9811129	English	J. Clin. Psychol.	Article	Final		Scopus	2-s2.0-0031767497
Hayes J.A., Wall T.N.	7403555164;7101847010;	What influences clinicians' responsibility attributions? The role of problem type, theoretical orientation, and client attribution	1998	Journal of Social and Clinical Psychology	17	1		69	74		10	10.1521/jscp.1998.17.1.69	https://www.scopus.com/inward/record.uri?eid=2-s2.0-0039390658&doi=10.1521%2fjscp.1998.17.1.69&partnerID=40&md5=8a8464d340be590e12259a8c6431c939	312 CEDAR Building, Dept. Counselor Educ., Counseling P., Pennsylvania State University, University Park, PA 16802, United States	Hayes, J.A., 312 CEDAR Building, Dept. Counselor Educ., Counseling P., Pennsylvania State University, University Park, PA 16802, United States; Wall, T.N.	Preliminary evidence suggests that therapy outcome is directly related to the similarity between client and therapist attributions of responsibility for clients' problems (Hayes, Wall, & Shea, 1998; Tracey, 1988). However, it is unclear what factors influence the formulation of clinicians' responsibility attributions (RAs), causing them to differ at times fron clients' RAs. This study investigate…														Atkinson, D.R., Worthington, R.L., Dana, D.M., Good, G.E., Etiology beliefs, preferences for counseling orientations, and counseling effectiveness (1991) Journal of Counseling Psychology, 38, pp. 258-264; Brickman, P., Rabinowitz, V.C., Karuza, J., Coates, D., Cohn, E., Kidder, L., Models of helping and coping (1982) American Psychologist, 37, pp. 368-384; Corey, G., Corey, M.S., Callanan, P., (1…	Hayes, J.A.; 312 CEDAR Building, , University Park, PA 16802, United States; email: jxh34@psuvm.psu.edu			Guilford Publications					7367236				English	J. Soc. Clin. Psychol.	Article	Final		Scopus	2-s2.0-0039390658
Deehan A., Taylor C., Strang J.	6701511944;7404822545;7102963151;	The general practitioner, the drug misuser, and the alcohol misuser: Major differences in general practitioner activity, therapeutic commitment, and 'shared care' proposals	1997	British Journal of General Practice	47	424		705	709		72		https://www.scopus.com/inward/record.uri?eid=2-s2.0-0030694631&partnerID=40&md5=d9e551084f240914daaacf780a161612	Department of the Addictions; National Addiction Centre, London, United Kingdom; National Addiction Centre, 4 Windsor Walk, Denmark Hill, London SE5 8AF, United Kingdom	Deehan, A., National Addiction Centre, London, United Kingdom, National Addiction Centre, 4 Windsor Walk, Denmark Hill, London SE5 8AF, United Kingdom; Taylor, C., National Addiction Centre, London, United Kingdom; Strang, J., Department of the Addictions, National Addiction Centre, London, United Kingdom	Background. The primary care setting has been regarded in government policy and the scientific literature as an ideal setting for the work needed to meet the Health of the Nation drug and alcohol targets. Although studies have pointed to the negative attitudes held by general practitioners (GPs) towards alcohol- and drug-misusing patients, there has been no direct comparison of the work and attit…	Alcoholism; Drug abuse; General practitioner; Health of the Nation; Targets	alcohol abuse; article; drug abuse; general practitioner; government; physician attitude; policy; primary medical care; questionnaire; training; united kingdom; Adolescent; Adult; Alcoholism; Attitude of Health Personnel; Attitude to Health; Female; Humans; London; Male; Middle Aged; Physicians, Family; Salaries and Fringe Benefits; Social Support; Substance-Related Disorders												Wallace, P., Cutler, S., Haines, A., Randomised control trial of general practitioner intervention with excessive alcohol consumption (1988) BMJ, 297, pp. 663-668; Anderson, P., Managing alcohol problems in general practice (1985) BMJ, 290, pp. 1873-1875; (1992) The Health of the Nation: A Strategy for Health in England (Cm 1986), , London: HMSO; (1985) Misuse of Drugs. Fourth Report from the Hou…	Deehan, A.; National Addiction Centre, 4 Windsor Walk, Denmark Hill, London SE5 8AF, United Kingdom								9601643		BJGPE	9519515	English	BR. J. GEN. PRACT.	Article	Final		Scopus	2-s2.0-0030694631
Lawrie S.M., Parsons C., Patrick J., Masson S., Sussmann J., Cumming D., Lewin J., Pickup S.	7006525184;57197901407;57197338900;57198351916;6506759037;7102199576;12446503300;36947443400;	A controlled trial of general practitioners' attitudes to patients with schizophrenia.	1996	Health bulletin	54	3		201	203		29		https://www.scopus.com/inward/record.uri?eid=2-s2.0-0030137872&partnerID=40&md5=c80df75c278e3d2d293c97af9f4ed17d	Edinburgh University Department of Psychiatry, Royal Edinburgh Hospital.	Lawrie, S.M., Edinburgh University Department of Psychiatry, Royal Edinburgh Hospital.; Parsons, C., Edinburgh University Department of Psychiatry, Royal Edinburgh Hospital.; Patrick, J., Edinburgh University Department of Psychiatry, Royal Edinburgh Hospital.; Masson, S., Edinburgh University Department of Psychiatry, Royal Edinburgh Hospital.; Sussmann, J., Edinburgh University Department of Ps…	OBJECTIVE: To examine general practitioners' attitudes to patients with schizophrenia. DESIGN: A random sample of primary care physicians were alternately sent a case vignette of a patient with or without schizophrenia, in an otherwise identical clinical abstract, and asked to indicate their level of agreement with fifteen statements based on it. SUBJECTS AND SETTING: A one-in-five sample of gene…		article; clinical trial; controlled clinical trial; controlled study; Empirical Approach; general practitioner; health personnel attitude; human; Mental Health Therapies; nonparametric test; Professional Patient Relationship; randomized controlled trial; schizophrenia; United Kingdom; Empirical Approach; Mental Health Therapies; Professional Patient Relationship; Attitude of Health Personnel; Hum…													Lawrie, S.M.								3748014			8707562	English	Health Bull (Edinb)	Article	Final		Scopus	2-s2.0-0030137872
Miller S.A., Davenport N.C.	57213258645;57201020081;	Increasing staff knowledge of and improving attitudes toward patients with borderline personality disorder	1996	Psychiatric Services	47	5		533	535		37	10.1176/ps.47.5.533	https://www.scopus.com/inward/record.uri?eid=2-s2.0-0029985815&doi=10.1176%2fps.47.5.533&partnerID=40&md5=965f800c04751d8a44a3474088bf8bdd	Akron General Medical Center, 400 Wabash Avenue, Akron, OH 44307, United States	Miller, S.A., Akron General Medical Center, 400 Wabash Avenue, Akron, OH 44307, United States, ; Davenport, N.C., Akron General Medical Center, 400 Wabash Avenue, Akron, OH 44307, United States,	This study examined the effect of a self-instructional program on nurses' knowledge of and attitudes and behavioral intentions toward patients with borderline personality disorder. The sample consisted of registered nurses working on inpatient psychiatric units of general hospitals: 19 in the experimental group and 13 in the control group. The Questionnaire on Borderline Personality Disorder was …		article; borderline state; clinical education; education program; medical staff; mental health care; nursing; psychiatric diagnosis; scoring system; staff training												Lewis, G., Appleby, L., Personality disorder, the patients psychiatrists dislike (1988) British Journal of Psychiatry, 153, pp. 44-49; Gallop, R., Wynn, F., The difficult inpatient identification and response by staff (1987) Canadian Journal of Psychiatry, 32, pp. 211-215; Gallop, R., Lancee, W.J., Garfinkle, P., How nursing staff respond to the label "borderline personality disorder." (1989) Hos…	Miller, S.A.; Akron General Medical Center, 400 Wabash Avenue, Akron, OH 44307, United States			American Psychiatric Association					10752730		PSSEF	8740499	English	PSYCHIATR. SERV.	Article	Final		Scopus	2-s2.0-0029985815
Botega N.J., Silveira G.M.	7003375961;6602698073;	General practitioners' attitudes towards depression: A study in primary care setting in Brazil	1996	International Journal of Social Psychiatry	42	3		230	237		34	10.1177/002076409604200307	https://www.scopus.com/inward/record.uri?eid=2-s2.0-0029783949&doi=10.1177%2f002076409604200307&partnerID=40&md5=75fe542115a8499adff2faffb1ed79d0	Department of Psychiatry, Universidade Estadual de Campinas, P.O. Box 6111, Campinas-SP, 13081-970, Brazil; Department of Psychiatry, Universidade Estadual de Campinas, Campinas-SP, Brazil	Botega, N.J., Department of Psychiatry, Universidade Estadual de Campinas, P.O. Box 6111, Campinas-SP, 13081-970, Brazil; Silveira, G.M., Department of Psychiatry, Universidade Estadual de Campinas, Campinas-SP, Brazil	A self-report instrument comprising twenty visual analogue scale statements about attitudes towards depression was sent to all 110 general practitioners working in primary health care centres in the city of Campinas, Brazil. The statements of the Depression Attitude Questionnaire (DAQ) cover three main areas: nature of depression, treatment preferences and professional reactions regarding depress…		antidepressant agent; article; Brazil; city; continuing education; controlled study; depression; general practitioner; human; normal human; patient referral; physician attitude; primary health care; psychotherapy; questionnaire; rating scale												Aitken, R.C.B., A growing edge of measurement of feelings (1969) Journal of the Royal Society of Medicine, 62, pp. 989-993; Blacker, C.V.R., Clare, A.W., Depressive disorders in primary care (1987) British Journal of Psychiatry, 150, pp. 737-751; Botega, N.J., Mann, A., Blizard, R., Wilkinson, G., General Practitioners and depression - First use of the depression attitude questionnaire (1992) Int…	Botega, N.R.; Department of Psychiatry, PO Box 6111, Campinas-SP, 13081-970, Brazil			SAGE Publications Ltd					207640		IJSPA	8889647	English	INT. J. SOC. PSYCHIATRY	Article	Final		Scopus	2-s2.0-0029783949
Kerr M., Blizard R., Mann A.	57203069307;35568298900;7201627833;	General practitioners and psychiatrists comparison of attitudes to depression using the depression attitude questionnaire	1995	British Journal of General Practice	45	391		89	92		47		https://www.scopus.com/inward/record.uri?eid=2-s2.0-0028929232&partnerID=40&md5=229a822176a0a027cdb3b08ec8be806b	Department of Psychological Medicine, University Wales College of Medicine, Ely Hospital, Cowbridge Road West, Cardiff CF5 5XE, United Kingdom	Kerr, M., Department of Psychological Medicine, University Wales College of Medicine, Ely Hospital, Cowbridge Road West, Cardiff CF5 5XE, United Kingdom; Blizard, R., Department of Psychological Medicine, University Wales College of Medicine, Ely Hospital, Cowbridge Road West, Cardiff CF5 5XE, United Kingdom; Mann, A., Department of Psychological Medicine, University Wales College of Medicine, El…	Background. Variation in the management of depression may be linked to doctors' attitudes to depression. Aim. A study was undertaken comparing the attitudes to depression between general practitioners and psychiatrists. Method. A sample of 74 general practitioners and 65 psychiatrists in Wales was surveyed by postal questionnaire. Attitudes were assessed by the depression attitude questionnaire a…	Comparative studies; Depression; Doctors' attitude; General practitioners; Management of disease; Psychiatrists	antidepressant agent; article; depression; general practitioner; health care delivery; human; patient care; physician attitude; psychiatrist; psychotherapy; questionnaire; Attitude of Health Personnel; Comparative Study; Depressive Disorder; Human; Physician's Practice Patterns; Physicians, Family; Psychiatry; Questionnaires; Support, Non-U.S. Gov't													Kerr, M.; Department of Psychological Medicine, Cowbridge Road West, Cardiff CF5 5XE, United Kingdom								9601643		BJGPE	7702889	English	BR. J. GEN. PRACT.	Article	Final		Scopus	2-s2.0-0028929232
Worthington R.L., Atkinson D.R.	7005650204;7202372330;	Counselors' Responsibility and Etiology Attributions, Theoretical Orientations, and Counseling Strategies	1993	Journal of Counseling Psychology	40	3		295	302		13	10.1037/0022-0167.40.3.295	https://www.scopus.com/inward/record.uri?eid=2-s2.0-0009915754&doi=10.1037%2f0022-0167.40.3.295&partnerID=40&md5=50f9dedbc94e923477eef8720cd84232	Graduate School of Education, University of California, Santa Barbara, United States	Worthington, R.L., Graduate School of Education, University of California, Santa Barbara, United States; Atkinson, D.R., Graduate School of Education, University of California, Santa Barbara, United States	Psychologists at university counseling centers with internships approved by the American Psychological Association were surveyed to examine relationships between their theoretical orientations, counseling strategy recommendations, etiology attributions, and models of helping. Participants responded to 2 vignettes, one portraying a student with an adjustment disorder and the other portraying a stu…														(1987) Diagnostic and statistical manual of mental disorders. 3rd ed., rev., , American Psychiatric Association, Author, Washington, DC; Atkinson, D.R., Worthington, R.L., Dana, D.M., Good, G.E., Etiology beliefs, preferences for counseling orientations, and counseling effectiveness (1991) Journal of Counseling Psychology, 38, pp. 258-264; Batson, C.D., Marz, B., Dispositional bias in trained the…	Atkinson, D.R.; Graduate School of Education, , Santa Barbara, United States								220167		JLCPA		English	J. Couns. Psychol.	Article	Final		Scopus	2-s2.0-0009915754
Carroll J.	7402034699;	Attitudes of professionals to drug abusers.	1993	British journal of nursing (Mark Allen Publishing)	2	14		705	711		24	10.12968/bjon.1993.2.14.705	https://www.scopus.com/inward/record.uri?eid=2-s2.0-0027922336&doi=10.12968%2fbjon.1993.2.14.705&partnerID=40&md5=53b9dbea395ff09c43f1dc24ffca000e		Carroll, J.	Drug abusers are generally regarded as a demanding client group by health care professionals. The occupational background of health care professionals and their familiarity with drug users is likely to affect their emotional responses and attitudes. Professional carers who are more familiar with drug users, e.g. addiction counsellors and psychiatric nurses, tend to have a more positive attitude. …		adult; article; female; health personnel attitude; human; Human immunodeficiency virus infection; male; middle aged; nursing; nursing staff; psychological aspect; questionnaire; social work; substance abuse; Adult; Attitude of Health Personnel; Female; HIV Seropositivity; Humans; Male; Middle Aged; Nursing Staff; Questionnaires; Social Work, Psychiatric; Substance Abuse, Intravenous													Carroll, J.								9660461			8364311	English	Br J Nurs	Article	Final		Scopus	2-s2.0-0027922336
Fraser K., Gallop R.	36867937700;57213101962;	Nurses' confirming/disconfirming responses to patients diagnosed with borderline personality disorder	1993	Archives of Psychiatric Nursing	7	6		336	341		77	10.1016/0883-9417(93)90051-W	https://www.scopus.com/inward/record.uri?eid=2-s2.0-0027868128&doi=10.1016%2f0883-9417%2893%2990051-W&partnerID=40&md5=29e54d532056d924f9f84b98a659bd84	Hamilton Psychiatric Hospital, Hamilton, Ont., Canada; Faculty of Nursing, University of Toronto, Toronto, Ont., Canada	Fraser, K., Hamilton Psychiatric Hospital, Hamilton, Ont., Canada, Faculty of Nursing, University of Toronto, Toronto, Ont., Canada; Gallop, R., Hamilton Psychiatric Hospital, Hamilton, Ont., Canada, Faculty of Nursing, University of Toronto, Toronto, Ont., Canada	This study examines whether in group situations, patients with borderline personality disorder (BPD) received less empathic verbal responses from nurses than non-BPD patients. Nurses' feelings toward specific diagnoses were also examined. Twenty patient groups were observed involving 17 nurse leaders and 164 patients. Responses by the nurse leaders were rated using Heineken's Confirmation/Disconf…		article; attitude; borderline state; empathy; group therapy; human; mood disorder; nurse patient relationship; nursing; personality test; psychiatric department; psychological aspect; psychology; schizophrenia; Attitude of Health Personnel; Borderline Personality Disorder; Empathy; Human; Mood Disorders; Nurse-Patient Relations; Personality Assessment; Psychiatric Department, Hospital; Psychother…												Adler, The borderline patient in the general hospital (1981) General Hospital Psychiatry, 3, pp. 297-301; Book, Sadavoy, Silver, Staff countertransference to borderline patients on an inpatient unit (1978) American Journal of Psychotherapy, 32, pp. 521-531; Burnham, The special-problem patient: Victim or agent of splitting? (1966) Psychiatry, 29, pp. 105-122; Carper, The ethics of caring (1979) A…	Fraser, K.; Hamilton Psychiatric Hospital, Hamilton, Ont., Canada								8839417			8179357	English	Arch. Psychiatr. Nurs.	Article	Final		Scopus	2-s2.0-0027868128
Kuyken W., Brewin C.R., Power M.J., Furnham A.	6701734558;7006656085;35327890900;36045985300;	Causal beliefs about depression in depressed patients, clinical psychologists and lay persons	1992	British Journal of Medical Psychology	65	3		257	268		60	10.1111/j.2044-8341.1992.tb01706.x	https://www.scopus.com/inward/record.uri?eid=2-s2.0-0026756440&doi=10.1111%2fj.2044-8341.1992.tb01706.x&partnerID=40&md5=c8121ad77784ef70fe3b7c4ac0cf6f87	Psychology Department, Institute of Psychiatry, De Crespigny Park, London, SE5 8AF, United Kingdom; MRC Social and Community Psychiatry Unit, Institute of Psychiatry, London, United Kingdom; Psychology Department, Royal Holloway and Bedford New College, Egham Hill, Surrey, United Kingdom; Psychology Department, University College London, United Kingdom	Kuyken, W., Psychology Department, Institute of Psychiatry, De Crespigny Park, London, SE5 8AF, United Kingdom; Brewin, C.R., MRC Social and Community Psychiatry Unit, Institute of Psychiatry, London, United Kingdom; Power, M.J., Psychology Department, Royal Holloway and Bedford New College, Egham Hill, Surrey, United Kingdom; Furnham, A., Psychology Department, University College London, United …	Non‐depressed lay persons have been shown to have extensive and accurate knowledge about depression (Rippere, 1977, 1980a, b, 1981a) that is underpinned by a structure that resembles current academic theories of the disorder (Furnham & Kuyken, 1991). In this study a semi‐structured interview schedule and a number of rating scales were used to determine and compare the nature and extent of depress…		adult; article; attitude; clinical article; comprehension; controlled study; depression; female; human; interview; male; normal human; psychologist; rating scale; theory; Adjustment Disorders; Adult; Attitude of Health Personnel; Depressive Disorder; Female; Human; Male; Psychology, Clinical; Psychotherapy; Support, Non-U.S. Gov't													Kuyken, W.; Psychology Department, De Crespigny Park, London, SE5 8AF, United Kingdom								71129			1390360	English	Br. J. Med. Psychol.	Article	Final		Scopus	2-s2.0-0026756440
ROCHE A.M., GURAY C., SAUNDERS J.B.	7202465097;56422399900;7402341830;	General practitioners' experiences of patients with drug and alcohol problems	1991	British Journal of Addiction	86	3		263	275		79	10.1111/j.1360-0443.1991.tb01779.x	https://www.scopus.com/inward/record.uri?eid=2-s2.0-0026101536&doi=10.1111%2fj.1360-0443.1991.tb01779.x&partnerID=40&md5=9c15b505c836745be883cbc937317edf	New South Wales Medical Education Project on Alcohol and Other Drugs, Centre for Drug and Alcohol Studies, Royal Prince Alfred Hospital, Camperdown, Sydney, New South Wales, 2050, Australia	ROCHE, A.M., New South Wales Medical Education Project on Alcohol and Other Drugs, Centre for Drug and Alcohol Studies, Royal Prince Alfred Hospital, Camperdown, Sydney, New South Wales, 2050, Australia; GURAY, C., New South Wales Medical Education Project on Alcohol and Other Drugs, Centre for Drug and Alcohol Studies, Royal Prince Alfred Hospital, Camperdown, Sydney, New South Wales, 2050, Aust…	Convergent focus groups, a qualitative research methodology, were used to determine what general practitioners considered to be the main obstacles and disincentives to the effective management of persons with drug and alcohol problems. Seven groups were conducted, involving 44 general practitioners whose practices were based in representative parts of metropolitan Sydney and a rural area of New S…		alcohol; opiate; alcoholism; article; doctor patient relation; drug abuse; general practice; hostility; human; priority journal; Adult; Alcoholism; Family Practice; Female; Human; Male; New South Wales; Physician's Role; Physician-Patient Relations; Substance-Related Disorders; Support, Non-U.S. Gov't		alcohol, 64-17-5; opiate, 53663-61-9, 8002-76-4, 8008-60-4										(1986) Alcohol—A Balanced View, , London, Royal College of General Practitioners; (1987) The Medical Consequences of Alcohol Abuse. A Great and Growing Evil, , London, Tavistock; (1986) Alcohol—Our Favourite Drug, , London, Tavistock; (1987) Drug Scences. A Report on Drugs and Drug Dependence, , London, The Royal College of Psychiatrists; Sanson‐Fisher, R.W., Webb, G.R., Reid, A.L.A., The role of…	ROCHE, A.M.; New South Wales Medical Education Project on Alcohol and Other Drugs, Camperdown, Sydney, New South Wales, 2050, Australia								9520481			2025689	English	Br. J. Addict.	Article	Final		Scopus	2-s2.0-0026101536
Kahle D.B., White R.M.	57213242647;57199008010;	Attitudes toward alcoholism among psychologists and marriage, family and child counselors	1991	Journal of Studies on Alcohol	52	4		321	324		8	10.15288/jsa.1991.52.321	https://www.scopus.com/inward/record.uri?eid=2-s2.0-0026094841&doi=10.15288%2fjsa.1991.52.321&partnerID=40&md5=bf4af55fcc0ca9deab6849cd12bd7101	36 Stratford Court, Pleasant Hill, CA 94523, United States	Kahle, D.B., 36 Stratford Court, Pleasant Hill, CA 94523, United States; White, R.M., 36 Stratford Court, Pleasant Hill, CA 94523, United States	This study examines the attitudes of 589 randomly chosen licensed California psychologists and marriage, family and child counselors toward alcoholism. Their anonymous replies revealed that the two professional groups were relatively homogeneous in nature. The majority of each subscribed to the disease concept of alcoholism, recognized the importance of abstinence in problem resolution and as a t…		adult; alcoholism; article; attitude; counseling; female; human; male; psychologist; United States																					0096882X		JSALD	1875704	English	J. STUD. ALCOHOL	Article	Final		Scopus	2-s2.0-0026094841
Dale J., Middleton H.	7201678930;57196802840;	Factors influencing general practitioners' management of psychosocial and physical problems: a study using case vignettes	1990	British Journal of General Practice	40	336		284	288		11		https://www.scopus.com/inward/record.uri?eid=2-s2.0-0025690520&partnerID=40&md5=7273a63541ea8fe9d4099407e022aff3	Department of General Practice Studies, King's College School of Medicine and Dentistry, London SE5 8RX, United Kingdom	Dale, J., Department of General Practice Studies, King's College School of Medicine and Dentistry, London SE5 8RX, United Kingdom; Middleton, H., Department of General Practice Studies, King's College School of Medicine and Dentistry, London SE5 8RX, United Kingdom	[No abstract available]		article; general practitioner; health care management; psychosocial care; psychosocial disorder; united kingdom; Adult; Aged; Attitude of Health Personnel; Female; Human; Male; Middle Age; Physicians, Family; Psychotic Disorders; Social Conditions; Support, Non-U.S. Gov't													United Kingdom								9601643		BJGPE	2081064	English	BR. J. GEN. PRACT.	Article	Final		Scopus	2-s2.0-0025690520
Hartmann P.M.	57216078294;	A pilot study of a modified Balint group using cognitive approaches to physician atittudes about somatoform disorder patients	1989	International Journal of Psychosomatics	36	4-Jan		86	89		13		https://www.scopus.com/inward/record.uri?eid=2-s2.0-0024951817&partnerID=40&md5=a7a58c42bb7d71f6e35c9c0f4e3cd3ee	Department of Family Medicine, University of Maryland School of Medicine, Baltimore, MD 21201, United States	Hartmann, P.M., Department of Family Medicine, University of Maryland School of Medicine, Baltimore, MD 21201, United States	This is a pilot study of the use of cognitive therapy theories and techniques in a time-limited Balint group of family physicians with a focus on the care of the somatoform disorders. Family physicians often find these patients difficult and unpleasant to treat. Physicians in the group were compared with other family physicians in a pre and post test of attitudes towards patients with somatoform …		adult; article; attitude; clinical article; cognitive therapy; general practitioner; human; psychological aspect; somatization; Attitude of Health Personnel; Cognitive Therapy; Female; Human; Male; Physicians, Family; Pilot Projects; Psychoanalytic Therapy; Somatoform Disorders													United States								8848297		IJOPE	2599789	English	INT. J. PSYCHOSOM.	Article	Final		Scopus	2-s2.0-0024951817
Gallop R., Lancee W.J., Garfinkel P.	57213101962;6701508273;7005719981;	How nursing staff respond to the label 'borderline personality disorder'	1989	Hospital and Community Psychiatry	40	8		815	819		98	10.1176/ps.40.8.815	https://www.scopus.com/inward/record.uri?eid=2-s2.0-0024396266&doi=10.1176%2fps.40.8.815&partnerID=40&md5=eeec01319907c0af3597f20f9010229c	Department of Psychiatry, Toronto Hospital, Toronto, Ont. M5G 2C4, Canada	Gallop, R., Department of Psychiatry, Toronto Hospital, Toronto, Ont. M5G 2C4, Canada; Lancee, W.J., Department of Psychiatry, Toronto Hospital, Toronto, Ont. M5G 2C4, Canada; Garfinkel, P., Department of Psychiatry, Toronto Hospital, Toronto, Ont. M5G 2C4, Canada	The influence of the diagnostic labels 'schizophrenia' and 'borderline personality disorder' on the expressed empathy of psychiatric nursing staff was assessed by examining nurses' written responses to a series of hypothetical patient statements. Respondents were more likely to demonstrate affective involvement in response to the schizophrenic patients' statements and were more likely to offer be…		adult; attitude; borderline state; clinical article; empathy; human; normal human; nursing staff; personality disorder; psychological aspect; stereotypy																					221597		HSCPA	2759571	English	HOSP. COMMUNITY PSYCHIATRY	Article	Final		Scopus	2-s2.0-0024396266
[truncated: 21 more rows]
