# Supplementary material for: The stigmatization of mental illness by mental health professionals: Scoping review and bibliometric analysis
Source: PLoS One. 2023 Jan 20;18(1):e0280739. doi: 10.1371/journal.pone.0280739 (PMC9858369; doi:10.1371/journal.pone.0280739)
Supplement: S15 Appendix — (XLSX) [file pone.0280739.s015.xlsx]

## Sheet: Sheet1
Journal	Type	Highest Rank			170
Gen Hosp Psychiatry	Psychiatry and mental health	Q1			Q1 = 51.76%	88
International Journal of Offender Therapy & Comparative Criminology	Applied psychology, Arts and humanities, Pathology and forensic medicine	Q2			Q2 = 34.12%	58
International Journal of Mental Health Nursing	Psychiatric mental health	Q1			Q3 = 11.76%	20
Cogn Sci	AI, Cog neuroscience, experimental and cog psych	Q1			Q4 = 2.36%	4
Ethiopian Journal of Health Sciences	Medicine	Q3
Soc Sci and Med	Health (social science), history and phil of science, medicine	Q1
J Intellect Disabil Res	Arts and humanities, rehabilitation, neurology, psychitry and mental health	Q1
Journal of Psychiatric and Mental Health Nursing	Psychiatric mental health	Q1
Journal of Dual Diagnosis	Psychiatry and mental health	Q2
Am J Addict	Clin psych, medicine, psychitry and mental health	Q1
Quarterly Journal of Studies on Alcohol	-
J Adv Nurs	Nursing	Q1
Journal of Medical Education	-
Canadian Journal of Psychiatry	Psychiatry and mental health	Q1
International Journal of Social Psychiatry	Medicine, psychiatry and mental health	Q2
Personality & Mental Health	Psychiatric mental health, health policy, psychiatry and mental health	Q1
CNS Spectrums	Neurology, psychiatry and mental health	Q2
Clinical Psychology & Psychotherapy	Clin psych, medicine	Q1
European Psychiatry	Psychiatry and mental health	Q1
International Journal of Methods in Psychiatric Research	Psychiatry and mental health	Q1
Int J Soc Psychiatry	Medicine, psychiatry and mental health	Q2
J Nerv Ment Dis	Psychiatry and mental health	Q2
South African Journal of Psychiatry	Psychiatry and mental health	Q3
Primary Care Psychiatry	Psychiatry and mental health	Q3
Fam Pract	Family practice	Q1
The New Zealand medical journal	-
Australian & New Zealand Journal of Mental Health Nursing	-
Journal of Community Psychology	Social psychology, social work	Q2
Journal of Psychology	-
British Journal of General Practice	Family practice, medicine	Q1
International Perspectives in Psychology: Research, Practice, Consultation	Applied, clinicl and social psychology	Q3
Global Public Health	Public health, environmental and occupationla health	Q1
British Journal of Nursing	Nursing	Q3
Legal and Criminological Psychology	Applied psychology, Pathology and forensic medicine	Q2
Perspect Psychiatr Care	Psychiatric mental health, medicine	Q2
Journal of Forensic & Legal Medicine	Law, medicine, pathology and forensic medicine	Q1
Fam pract	Family practice	Q1
BMC Psychiatry	Psychiatry and mental health	Q1
Administration & Policy in Mental Health	Health policy, psychiatric mental health, psychiatry and mental health, public health, environmental and occupational health	Q1
Ann Gen Psychiatry	Psychiatry and mental health	Q2
Cadernos de Saude Publica	Medicine, public health, environmental and occupational health	Q2
Psychological Reports	Psychology	Q2
Social Science and Medicine	Health, history and philosophy of science, medicine	Q1
Arch Psychiatr Nurs	Psychiatric mental health	Q2
Journal of Mental Health Counseling	-
Int J Eat Disord	Psychiatry and mental health	Q1
The Canadian Journal of Psychiatry	-
International Journal of Mental Health and Addiction	Psychiatry and mental health	Q2
British Journal of General Practice	Family practice, medicine	Q1
Personality & Mental Health	Psychiatric mental health, health policy, psychiatry and mental health	Q1
Contemporary Nurse	Nursing	Q2
Journal of Psychiatric & Mental Health Nursing	Psychiatric mental health	Q1
British Journal of General Practice	Family practice, medicine	Q1
European Archives of Psychiatry & Clinical Neuroscience	Medicine, pharamcology, psychiatry and mental health, biological psychiatry	Q1
Psychological Medicine	Applied psychology, Psychiatry and mental health	Q1
Families in Society	Social sciences, social work	Q2
Acta Facultatis Medicae Naissensis	Medicine	Q4
Iranian Journal of Nursing and Midwifery Research	Advanced and specialized nursing, assessment and diagnosis, issues, ethics and legal aspects, maternity and midwifery, nursing	Q2
Australian Journal of Psychology	Psychology	Q2
Int J Soc Psychiatry	Medicine, psychiatry and mental health	Q2
Drugs: Education, Prevention and Policy	Health (social science), medicine	Q2
Psychiatr Q	-
Journal of Psychiatric and Mental Health Nursing	Psychiatric mental health	Q1
Australian Journal of Advanced Nursing	Advanced and specialized nursing, nursing	Q2
Archives of Psychiatric Nursing	Psychiatric mental health	Q2
Sci Rep	Multidisciplinary	Q1
Hosp Community Psychiatry	-
Addiction	Medicine, psychiatry and mental health	Q1
Aging Ment Health	Psychiatry and mental health, psychiatric mental health, gerontology, geriatrics and gerontology	Q1
J Adv Nurs	Nursing	Q1
Indian Journal of Psychiatry	Psychiatry and mental health	Q3
Int J Soc Psychiatry	Medicine, psychiatry and mental health	Q2
Issues in Mental Health Nursing	Psychiatric mental health	Q2
International journal of psychosomatics	-
Journal of Social and Clinical Psychology	clinical and social psychology	Q2
Behavior Therapy	Clin psych	Q1
BMC Psychiatry	Psychiatry and mental health	Q1
Psychological reports	Psychology	Q2
Psychiatry Res	Psychiatry and mental health, biological psychiatry	Q1
Int J Ment Health Nurs	Psychiatric mental health	Q1
Journal of Psychiatric & Mental Health Nursing	Psychiatric mental health	Q1
Acad Psychiatry	Education, medicine, psychiatry and mental health	Q2
Psychiatry Clin Neurosci	Medicine, Neurology, psychiatry and mental health, neurology (clinical), neuroscience	Q1
Ment Illn	Psychiatric and mental health	Q3
Journal of Psychiatric & Mental Health Nursing	Psychiatric mental health	Q1
International Journal of Geriatric Psychiatry	Geriatrics and gerontology, and psychiatry and mental health	Q1
European Eating Disorders Review	Clin psych, psychiatry and mental health	Q1
Aust N Z J Psychiatry	Medicine, psychiatry and mental health	Q1
J Stud Alcohol	Health, psychiatry and mental health, toxicology	Q1
Nursing Research	Nursing	Q1
African Journal of Psychiatry	Psychiatry and mental health	Q4
British Journal of General Practice	Medicine, family practice	Q1
Psychiatric Bulletin	Psychiatry and mental health	Q3
Subst Use Misuse,	Health (social science), medicine, psychiatry and mental health, public health, environmental and occupational health	Q2
Community Ment Health	Health (social science), psychiatry and mental health, public health, environmental and occupational health	Q2
Australian and New Zealand Journal of Psychiatry	Medicine, psychiatry and mental health	Q1
Singapore Medical Journal	Medicine	Q3
Psychiatric and Mental Health Nursing	Psychiatric mental health	Q1
Neuropsychiatric disease and treatment	Psychiatry and mental health, biological psychiatry	Q2
Br J Med Psychol	-
Asia-Pacific Psychiatry	Medicine, psychiatry and mental health	Q2
Australas Psychiatry	Psychiatry and mental health	Q3
European Psychiatry: the Journal of the Association of European Psychiatrists	-
Psychological Medicine	Applied psychology, Psychiatry and mental health	Q1
Health Bulletin	Medicine	Q3
Proceedings of the National Academy of Sciences of the United States of America	Multidisciplinary	Q1
Stigma Health	-
BMJ: British Medical Journal	Medicine	Q1
Br J Psychiatry	Medicine, psychiatry and mental health	Q1
Journal of Advanced Nursing	Nursing	Q1
BMC Psychiatry	Psychiatry and mental health	Q1
Psychiatry Res	Psychiatry and mental health, biological psychiatry	Q1
Archives of Clinical Psychiatry	-
Contemp Nurse	Nursing	Q2
Primary Health Care Research and Development,	-
Int J Soc Psychiatry	Medicine, psychiatry and mental health	Q2
Eur J Psychotraumatol	Psychiatry and mental health	Q1
Journal of Abnormal and Social Psychology	-
Br J Clin Psychol	Clin psych, medicine	Q1
British Journal of General Practice	Medicine, family practice	Q1
Journal of Clinical Psychology	Clin psych, arts and humanities	Q1
Fam Pract	Family practice	Q1
Canadian Journal of Psychiatry	Psychiatry and mental health	Q1
Psychiatr Serv	Medicine, psychiatry and mental health	Q1
BMC Psychiatry	Psychiatry and mental health	Q1
South African Medical Journal	Medicine	Q3
British Journal of Social Psychology	Social psychology, social work	Q1
J Am Psychiatr Nurses Assoc	Psychiatrc mental health	Q2
Journal of Community Psychology	Social psychology, social work	Q2
Professional Psychology	Psychology	Q2
Psychol Rep	Psychology	Q2
Journal of psychiatric nursing and mental health services	-
Journal of Community Psychology	Social psychology, social work	Q2
Journal of psychiatric nursing and mental health services	-
Social Science and Medicine	Health, history and philosophy of science, medicine	Q1
Health Soc Work	Health, social work	Q2
Australian and New Zealand Journal of Psychiatry	Medicine, psychiatry and mental health	Q1
Curationis	Medicine	Q3
Schizophr Bull	Psychiatry and mental health	Q1
Int J Psychiatry Med	Psychiatry and mental health	Q3
Behavioral Science	Agricultrual and biological sciences	Q3
Heroin Addiction and Related Clinical Problems	Medicine, psychiatry and mental health	Q3
British Journal of General Practice	Medicine, family practice	Q1
Community Mental Health Journal	Health, psychiatry and mental health, public health, environmental and occupational health	Q2
Journal of Psychiatry and Neurological Sciences	-
Journal of Nervous and Mental Disease	Psychiatry and mental health	Q2
Nurs Health Sci	Meqdicine, nursing	Q2
Alcohol	Health (social science), biochemistry, medicine, toxicology, behavioural neauroscience, neurology	Q1
Soc Psychiatry Psychiatr Epidemiol	Epidemiology, health (social science), psychiatry and mental health, social psychology	Q1
Neurosciences	Neurology, psychiatry and mental health	Q3
Aust N Z J Psychiatry	Medicine, psychiatry and mental health	Q1
Family Practice	Family Practice	Q1
New Zealand Medical Journal	Medicine	Q2
British Journal of Addiction	-
Family practice	Family practice	Q1
Comprehensive Psychiatry	Clin psych, psychiatry and mental health	Q1
British Journal of General Practice	Medicine, family practice	Q1
Yeni Symposium	Bio psychiatry, neurology, psychiatry and mental health	Q4
Aging & Mental Health	Gerontology, psychiatric mental health, psychiatry and mental health, geriatrics and gerontology	Q1
Primary Health Care Research and Development	-
Social Work in Mental Health	Social sciences, social work, public health, environmental and occupational health	Q2
Professional Psychology: Research and Practice	Psychology	Q2
Int J Soc Psychiatry	Medicine, psychiatry and mental health	Q2
Alzheimer Disease & Associated Disorders	Clin psych, geriatrics and gerontology, gerontology, psychitry and mental health	Q1
The Journal of Humanistic Counseling, Education and Development	-
The Professional Counselor	-
Stigma and Health	-
International Journal of Mental Health Systems	Health policy, psychiatric mental health, public health, environmental and occupational healthpsychiatry and mental health	Q1
Psychiatric Quarterly	Psychiatry and mental health	Q2
Journal of Nervous and Mental Disease	Psychiatry and mental health	Q2
Community Mental Health Journal	Health (social science), psychiatry and mental health, public health, environmental and occupational health	Q2
Int J Ment Health Syst	Health policy, psychiatric mental health, public health, environmental and occupational healthpsychiatry and mental health	Q1
Journal of Psychosocial Nursing and Mental Health Services	Psychiatric mental health, nursing	Q3
Health: An Interdisciplinary Journal for the Social Study of Health, Illness and Medicine	-
Bulletin of the Royal College of Psychiatrists	-
Journal of Nepal Health Research Council	Medicine	Q3
Psychiatry and Clinical Neurosciences	Medicine, neurology (clinical), psychiatry and mental health, neurology, neuroscience	Q1
Psychiatry and Clinical Neurosciences	Medicine, neurology (clinical), psychiatry and mental health, neurology, neuroscience	Q1
Int J Soc Psychiatry	Medicine, psychiatry and mental health	Q2
Drug & Alcohol Dependence	Pharmacology, pharmacology (medical), psychiatry and mental health, toxicology	Q1
Danish Medical Journal	Medicine	Q3
Soc Work	Social work, sociology and political sciences	Q2
Br J Med Psychol	-
Journal of Mental Health Research in Intellectual Disabilities	Psychiatry and mental health	Q2
Journal of Mental Health	Medicine, psychiatry and mental health	Q1
International Journal of Environmental Research and Public Health	Health, toxicology and mutagenesis, pollution, public health, environmental and occupational health	Q2
Journal of Psychiatric & Mental Health Nursing	Psychiatric mental health	Q1
Journal of Counseling Psychology	Journal of Counseling Psychology	Q1
Journal of Counseling Psychology	Journal of Counseling Psychology	Q1
Mental Health Review Journal	Psychiatry and mental health	Q3
Canadian Journal of Behavioural Science	Psychology	Q3
Psychiatrike = Psychiatriki	Medicine	Q4
